# Supplementary material for: Comprehensive SHAP Values and Single-Cell Sequencing Technology Reveal Key Cell Clusters in Bovine Skeletal Muscle
Source: Int J Mol Sci. 2025 Feb 26;26(5):2054. doi: 10.3390/ijms26052054 (PMC11900076; doi:10.3390/ijms26052054)
Supplement: Supplementary file 1 [file ijms-26-02054-s001.zip › Tables S1-S5.xlsx]

## Sheet: Table S1
Table S1. Reconstructed Matrix Based on 476 Genes Using SHAP Values
Name	0	1	2	3	4	5	6	7	8	9	10	11	12	13	14	15	16	17	18	19	20	21	22	23	24	25	26	27	28	29	30	31	32	33	34	35	36	37	38	39	40	41	42	43	44	45	46	47	48
cell_type	B cell	B cell	B cell	B cell	B cell	B cell	B cell	B cell	B cell	B cell	B cell	B cell	B cell	B cell	B cell	B cell	B cell	B cell	B cell	B cell	B cell	B cell	B cell	B cell	B cell	B cell	B cell	B cell	B cell	B cell	B cell	B cell	B cell	B cell	B cell	B cell	B cell	B cell	B cell	B cell	B cell	B cell	B cell	B cell	B cell	B cell	B cell	B cell	B cell
RCAN1	0	0.000166728	0	0.000180496	0	0	0.000201632	0	0	0	0	0.000108163	0.000186384	0	0	0	0.000186384	0	0	0	0	0	0.000162359	0	0	0	0	0	0	0	0	0	0	0	0.000168098	0	0.000180496	0.0001821	0	0	0	0	0	0	0	0	0	0	0
SON	0.000495847	0	0	0	0.000696588	0.000120182	0	0	0	0	0	0.000102282	0	0	0	0	0	0	0	0	0	0	0	0	0	0	0.000118173	0	0	0	0	0.000184127	0	0	0	0	0	0.000501166	0	0	0	0.000131752	0	0	0	0	0.000184127	0	0
CYYR1	0	0	0	0	0	0	0	0	0	0	0	0	0	0	0	0	0	0	0	0	0	0	0	0	0	0	0	0	0	0	0	0	0	0	0	0	0	0	0	0	0	0	0	0	0	0	0	0	0
SAMSN1	0.000616396	0.000532543	0	0.000495863	0.000740796	0.000924827	0.000449082	0.00023695	0.000382155	0.000256028	0	0.000991666	0.00030943	0.000341059	0.000216246	0.000409253	0.00030943	0.000646967	0.000760616	0.000420963	0.000444881	0.000966231	0.000587474	0.000541066	0.000829639	0.000183094	0.000385898	0.000754967	0.000393815	0.000351612	0.000816939	0.000200927	0.000314361	0.000290571	0.000212151	0.000312806	0.000495863	0.000560003	0	0.000469184	0.000344044	0.00129942	0.000400913	0.000471518	0.000589426	0.000541066	0.000200927	0.000567512	0.000496291
TRAT1	0.000197454	0.000395343	0.000229349	0.000170755	0.000125832	0.000385478	0.00017506	0.000193236	0.000196467	0.000219269	0.000362102	0.00023054	0.000313905	0.000117321	0.000363232	0.000173348	0.000313905	0.000283493	0.00023592	0.00022864	0.000248606	0.000547401	0.000181198	0.000350504	0.000565029	0.000255714	0.000257997	0.000180965	0.000278843	0.000242334	0.000334721	0.000167937	0.000132607	0.000423126	0.000491347	0.000402672	0.000170755	0.000171711	0.000125519	0.00040777	0.000174773	0.000287111	0.000255872	0.00043879	0.000209231	0.000350504	0.000167937	0.000141456	0.000314958
CCDC80	0.00174196	0.00208444	0.00169818	0.00169754	0	0.0024384	0.00226696	0.00222266	0.00214604	0.00238944	0.00196258	0.00208097	0.0012316	0.00199847	0.00237668	0.00209618	0.0012316	0.00243642	0.00218187	0.00249058	0.00202335	0.00158715	0.0018726	0.00200735	0.00246042	0.00177723	0.00194405	0.00223028	0.00140974	0.00251495	0.0018981	0.00179264	0	0.00198541	0.00159572	0.00242416	0.00169754	0.00204573	0.00148153	0.00185822	0.00144592	0.00199905	0.00163931	0.00178893	0.00201707	0.00200735	0.00179264	0.000981394	0
RPL35A	0.000696873	0.000826462	0.000790114	0	0.0014584	0.0016122	0.000951946	0.000719154	0.00152463	0.00015513	0.00151348	0.000174843	0	0.000404724	0.000758192	0.00184293	0	0.000365568	0.000208116	0.000458176	0.000659186	0.000518325	0.00092196	0.000600097	0.0012513	0.000820971	0.000757765	0.00106136	0	0.00121117	0.000503576	0	0.000748578	0	0.000983157	0.00120344	0	0	0.000317231	0.000636048	0.000395119	0.00174757	0.000405575	0.000560646	0	0.000600097	0	0.000278061	0.000893097
TRA2B	0	0.000191245	0.000189499	0	0	0	0	0	0	0	0	0	0.00013894	0.000110606	0	0.000106655	0.00013894	0	0	0	0	0	0.000328281	0.000138827	0.000157201	0	0	0	0	0.000748767	0.000231996	0	0.00034016	0.000171997	0.000197239	0.000489157	0	0	0.000454546	0	0	0.000299509	0.000142067	0.000708078	0	0.000138827	0	0	0
SEC62	0	0	0	0.000144264	0.000201757	0	0	0	0	0	0	0.00019623	0	0	0	0	0	0	0	0	0	0	0.000358278	0	0	0	0	0	0	0	0	0	0	0	0	0	0.000144264	0	0	0	0	0.000252141	0	0	0	0	0	0	0
SSR3	0	0	0	0	0	0	0	0	0	0	0	0	0	0	0	0	0	0	0	0	0	0	0	0	0	0.000568978	0	0	0	0	0	0	0	0	0	0	0	0	0	0	0	0	0	0	0	0	0	0	0
PLSCR4	0.000148668	0.00018272	0	0	0.000186198	0.000147705	0.000166123	0.0001685	0.000149309	0	0.000168194	0	0.000178192	0.000187291	0.000192221	0.000180522	0.000178192	0.000193822	0.000275917	0	0.000176232	0.00017462	0.000168508	0.000139719	0.000183873	0.00014512	0.000179454	0.000262783	0.00025754	0.000183963	0.000180487	0	0.000167951	0.000195227	0.000196223	0.000285097	0	0.000126828	0.000129117	0.000262236	0	0.000138785	0	0.000172753	0.000182082	0.000139719	0	0.000101949	0.000183427
SH2D1A	0.00140933	0.00191866	0.00142457	0.00131532	0.00131471	0.00182297	0.00185322	0.00115068	0.00173849	0.00150749	0.00194184	0.00112834	0.00171975	0.0015638	0.00170458	0.00138423	0.00171975	0.00170311	0.00194348	0.00123445	0.00166543	0.00142816	0.00134107	0.0012574	0.00166043	0.00114964	0.000939648	0.00165254	0.00131345	0.00132211	0.00133972	0.000910755	0.00150932	0.0013597	0.000833073	0.00162356	0.00131532	0.00117376	0.00165156	0.00101116	0.0011417	0.0010809	0.00136721	0.00153664	0.00128023	0.0012574	0.000910755	0.000994411	0.00150959
F8	0	0	0	0	0	0	0	0	0	0	0	0	0	0	0	0	0	0	0	0	0	0	0	0	0	0	0	0	0	0	0	0	0	0	0	0	0	0	0	0	0	0	0	0	0	0	0	0	0
MPP1	0.000140168	0.00014305	0.000209965	0	0.00013217	0	0.000195707	0.000132654	0.000237235	0.000168269	0	0.000101154	0.000142417	0.000199609	0.000228418	0.000124917	0.000142417	0.000179499	0.000163393	0	0.000136857	0	0.000202096	0.000213102	0.000135271	0.0011793	0.000133403	0.000221836	0.000128003	0.000161031	0.000114718	0	0.000204073	0	0	0	0	0	0.000151899	0.000128595	0.000186466	0	0.000123982	0.000133983	0.00010083	0.000213102	0	0	0.000196219
BTK	0	0	0.00208544	0	0.00244536	0	0	0	0	0.00248509	0.00259201	0	0	0.00140694	0	0	0	0.00235048	0	0	0	0.00144791	0	0	0	0	0	0	0	0	0.00164233	0	0	0	0	0	0	0	0	0	0.0030544	0	0	0	0	0	0	0.00172685	0.00260102
PLS3	0	0	0.000103951	0.000223216	0.000102273	0.000163398	0	0	0	0	0	0	0	0	0.000154535	0	0	0	0.000159561	0	0	0.000116291	0.000137187	0.000116758	0	0	0	0.000227749	0	0.000192709	0	0.000156861	0.000161812	0	0.000102404	0	0.000223216	0.000124252	0.000101051	0	0	0	0.000424053	0	0	0.000116758	0.000156861	0	0.000110454
COX7B	0	0	0	0	0	0	0	0	0	0	0	0	0	0	0	0	0	0	0	0	0	0	0	0	0	0	0	0	0	0	0	0	0	0	0	0	0	0.000169495	0	0	0	0	0	0	0	0	0	0	0
CASK	0	0	0	0	0	0	0	0	0	0	0	0	0	0	0	0	0	0	0	0	0	0	0	0	0	0	0	0	0	0	0	0	0	0	0	0	0	0	0	0	0	0	0	0	0	0	0	0	0
COL3A1	0.00120682	0.00135306	0.00109891	0.00119301	0.0014074	0.00174824	0.00151009	0.0004966	0.0015403	0.00124869	0.00166956	0.00217296	0.00130361	0.000998255	0.00136292	0.00144525	0.00130361	0.00148593	0.001904	0.00146274	0.00163843	0.0012085	0.00173691	0.00129002	0.00140144	0.00181743	0.00118152	0.0013768	0.000955171	0.00137354	0.00169886	0.00130922	0.00175998	0.00138263	0.000923795	0.00231764	0.00119301	0.00084062	0.00151618	0.00111602	0.000995544	0.000929632	0.00145888	0.00131968	0.00105611	0.00129002	0.00130922	0.000998944	0.00145948
ATP5MC3	0	0	0	0.000216007	0.00025275	0.000131763	0	0	0	0	0	0	0	0.000150793	0	0	0	0	0.000311237	0	0.00014098	0	0.000267977	0.000140695	0	0	0	0	0	0	0	0	0	0	0.000156927	0	0.000216007	0	0	0	0	0	0	0	0	0.000140695	0	0	0
KLHL41	0	0	0	0	0	0	0	0	0	0	0	0	0	0	0	0	0	0	0	0	0	0	0	0	0	0	0	0	0	0	0	0	0	0	0	0	0	0.000138419	0	0	0	0.000150795	0	0	0	0	0	0	0
COBLL1	0	0	0	0	0	0.000513043	0	0	0	0	0	0	0	0.000113436	0	0	0	0	0	0	0	0	0	0	0	0	0	0	0	0	0	0	0	0	0	0	0	0	0	0	0	0	0	0	0	0	0	0	0
CD302	0.000153168	0	0	0	0	0	0	0	0	0	0	0.000263989	0	0	0	0	0	0.000171168	0	0	0	0	0	0	0.000112822	0	0	0	0	0	0	0	0	0.000151481	0	0	0	0	0	0	0	0	0	0	0	0	0	0	0
NEB	0	0	0	0	0	0	0	0	0	0	0	0	0	0	0	0	0	0	0	0	0	0	0	0	0	0	0	0	0	0	0	0	0	0	0	0.000105712	0	0.000132213	0	0	0	0	0	0	0	0	0	0	0
TNFAIP6	0	0	0	0	0	0	0	0	0	0	0	0	0	0	0	0	0	0	0	0	0	0	0	0	0	0	0	0	0	0	0	0	0	0	0	0	0	0	0	0	0	0	0	0	0	0	0	0	0
PTPN4	0.000206668	0	0.000130565	0.000219887	0	0	0.000225268	0.00022637	0.000215112	0.000194419	0.000302382	0	0	0	0.000297281	0.000132253	0	0	0.00016148	0	0	0	0	0	0	0	0	0.000145127	0.000190157	0.000411739	0	0	0.000432849	0.000158804	0	0.000191375	0.000219887	0.000114332	0.000353581	0.000200658	0.000209913	0.000234427	0.000164481	0.000305303	0.000385383	0	0	0	0
RALB	0	0.000183999	0	0	0.000185839	0.000258688	0	0	0.000251827	0	0	0.000162301	0.00017	0	0	0	0.00017	0	0.000108298	0.000432506	0	0	0	0.000108841	0	0	0.000224584	0	0	0	0	0	0.000275856	0.000109309	0	0.000109941	0	0.000356128	0	0	0.000183504	0.000167636	0.000272834	0	0	0.000108841	0	0	0.000164116
MYO1B	0	0	0	0	0	0	0	0	0	0	0	0	0	0	0	0	0	0	0	0	0	0	0	0	0	0	0	0	0	0	0	0	0	0	0	0	0	0	0	0	0	0	0	0	0	0	0	0	0
CAVIN2	0.00198782	0.00248995	0.00195709	0.00262491	0.0022609	0.00263214	0.00235358	0.00261806	0.00192993	0.00183686	0.00194808	0.00210624	0.0019145	0.00208139	0.00225502	0.00225617	0.0019145	0.00225777	0.00244711	0.00178984	0.00241861	0.00206212	0.00205595	0.00183305	0.00284804	0.00158235	0.00165036	0.00223645	0.00174156	0.00239744	0.00237022	0.00155287	0.00209089	0.00226941	0.00210362	0.00271466	0.00262491	0.00208643	0.0017364	0.00142002	0.00182598	0.00178322	0.00140655	0.00250386	0.00224285	0.00183305	0.00155287	0.00125812	0.00204353
NBEAL1	0	0	0	0	0	0	0	0	0	0	0	0	0	0	0	0	0	0	0	0	0	0	0	0	0	0	0	0.000342927	0	0	0	0	0	0	0	0	0	0.000107304	0	0	0	0	0	0	0	0	0	0	0
MYL1	0.00103825	0.000975585	0.000714992	0.000833684	0.00124651	0.00119466	0.00113104	0.00115324	0.00110616	0.000838152	0.00105538	0.00100555	0.000977777	0.000934274	0.00103088	0.00110239	0.000977777	0.000990569	0.000946039	0.000990246	0.0011303	0.000857785	0.000935738	0.000988556	0.00109242	0.000767648	0.00087258	0.00101352	0.000878833	0.00097387	0.00150956	0.00059627	0.000876305	0.000745388	0.000868748	0.000920199	0.000833684	0.000683215	0.000750978	0.000942642	0.000640463	0.000728592	0.00073754	0.000918654	0.000925272	0.000988556	0.00059627	0.000702827	0.000981511
IGFBP5	0	0	0	0	0	0	0	0	0	0	0	0	0	0	0	0	0	0	0	0	0	0	0	0	0	0	0	0	0	0	0	0	0	0	0	0	0	0	0	0	0	0	0	0	0	0	0	0	0
CXCR1	0.000336274	0.000364073	0.000245023	0.00028054	0.000469244	0.000372768	0.000325309	0.000469355	0.000320101	0.000371896	0.000347844	0.00036187	0.000335984	0.000397098	0.000305954	0.000425362	0.000335984	0.000285869	0.000266756	0.000201699	0.000295969	0.000277456	0.000314219	0.000229162	0.00022691	0.000163558	0.000293696	0.000327585	0.000241913	0.000230139	0.000245089	0.000201226	0.000156491	0.000271616	0.000181299	0.00030341	0.00028054	0.000295331	0.000191224	0.000249491	0.000366637	0.000556409	0.000134902	0.000248549	0.000287834	0.000229162	0.000201226	0.000245731	0.000227344
SLC11A1	0	0	0	0	0	0	0	0	0	0	0	0	0	0	0	0	0	0	0	0	0	0	0	0	0	0	0	0	0	0	0	0	0	0	0	0	0	0	0	0	0	0	0	0	0	0	0	0	0
DES	0.000491636	0.000570231	0.000537598	0.000435903	0.000511762	0.000544134	0.000626745	0.000479297	0.000584963	0.000500983	0.000587548	0.00058877	0.000517218	0.000498176	0.00058609	0.000603465	0.000517218	0.000621422	0.000606279	0.00040963	0.000586606	0.000459038	0.00061147	0.000540509	0.000607167	0.000446005	0.000361779	0.000557912	0.000522157	0.000582034	0.000477753	0.000422345	0.000370923	0.000349498	0.000510355	0.00054799	0.000435903	0.000546617	0.000302397	0.000477382	0.000307297	0.000905219	0.000435294	0.000534931	0.000522912	0.000540509	0.000422345	0.000294867	0.000500163
SERPINE2	0	0.000106318	0	0	0	0.000239994	0	0	0	0	0	0.000115779	0	0	0	0	0	0	0	0	0	0	0	0	0	0.000148438	0	0	0	0	0	0	0	0	0	0	0	0	0	0	0	0	0	0	0	0	0	0	0
CD24	0	0	0	0	0	0	0	0	0	0	0	0	0	0	0	0	0	0	0	0	0	0	0	0	0	0	0	0	0	0	0	0	0	0	0	0	0	0	0	0	0	0	0	0	0	0	0	0	0
LAPTM5	0.00108443	0	0.000949364	0.000551563	0.00178535	0.00161521	0.000773226	0	0.00220521	0.00200621	0.000471734	0.00282253	0.000775284	0.000408908	0	0.00193195	0.000775284	0.00194716	0	0.00203149	0.00117066	0.00149782	0.00152935	0.000462307	0	0.00219123	0.00191964	0	0.00142904	0.00295927	0.000280239	0.000889922	0.000228618	0	0	0.00132851	0.000551563	0.00149294	0	0.0016037	0.00121319	0.00225405	0	0	0.0028599	0.000462307	0.000889922	0.00047578	0
PTPRU	0	0	0	0	0	0	0	0	0	0	0	0	0	0	0	0	0	0	0	0	0.000125075	0	0	0	0	0	0	0	0	0	0	0	0	0	0	0	0	0	0	0	0	0	0	0	0	0	0	0	0
CD52	0.0105216	0.0122013	0.00970108	0.0118429	0.0106464	0.0104231	0.0112829	0.0104834	0.0136524	0.0103504	0.0115556	0.0133633	0.0103383	0.00988246	0.0136293	0.011646	0.0103383	0.0133749	0.0104917	0.0130548	0.0110496	0.00889506	0.0115078	0.0102953	0.0103011	0.00943286	0.0116453	0.0128488	0.0116538	0.00956323	0.0101514	0.00836593	0.0118736	0.00612461	0	0.00996569	0.0118429	0	0.00836793	0.00877131	0.00851747	0.00220242	0.00849763	0.0110437	0.00972283	0.0102953	0.00836593	0.00761429	0.0110522
FAM110D	0	0	0	0	0	0	0	0	0	0	0	0	0	0	0	0	0	0	0	0	0	0	0	0	0	0	0	0	0	0	0	0	0	0	0	0	0	0	0	0	0	0.000829526	0	0	0	0	0	0	0
TCEA3	0	0	0	0	0	0	0	0	0	0	0	0	0	0	0	0	0	0	0	0	0	0	0	0	0	0	0	0	0	0	0	0.000114011	0	0	0	0	0	0	0	0	0	0	0	0	0	0	0.000114011	0	0
C1QB	0.00011044	0.000157416	0.000104402	0.000162519	0.000210287	0.00014548	0.000188824	0.000102635	0.000175421	0.00011618	0	0.000178704	0.000101642	0.000149995	0	0	0.000101642	0	0.000154214	0.000124312	0.000119804	0.000322069	0.000123191	0	0.000173583	0.000143071	0.000209692	0.000142205	0.000101563	0.000108466	0.000162073	0	0.00036345	0.00014038	0.000109195	0.000189879	0.000162519	0.000110793	0.00014214	0.000105177	0.000145886	0.000374518	0.000131309	0.000154835	0.000108351	0	0	0.000264809	0.000101002
ENSBTAG00000040602	0	0	0.000104699	0	0	0	0	0	0	0	0.000224463	0	0	0	0	0	0	0	0	0.000370318	0	0	0	0	0	0	0	0	0	0	0	0.000212796	0	0	0	0	0	0	0	0	0	0.000102525	0	0	0	0	0.000212796	0	0
CAMK2N1	0	0	0	0	0	0	0	0	0	0	0	0	0	0	0	0	0	0	0	0	0	0	0	0	0	0	0	0	0	0	0	0	0	0	0	0	0	0	0	0	0	0.000143239	0	0	0	0	0	0	0
AKR7A2	0	0.000157418	0.000131816	0.000157194	0	0	0	0	0	0	0	0.000256652	0	0	0	0	0	0	0	0.000460592	0	0	0	0.000274351	0.000156544	0.000107363	0.000170808	0	0.000222695	0.000164524	0.000169845	0	0	0	0.000142223	0.000164061	0.000157194	0.000135607	0	0.000102516	0.000206019	0.000132222	0	0.000280817	0	0.000274351	0	0.000448921	0
CD247	0.00233479	0.00352399	0.00289045	0.0021022	0.00254658	0.00390398	0.00308886	0.0029445	0.00362439	0.00271027	0.00341952	0.00290635	0.00310609	0.00340662	0.00297949	0.00344962	0.00310609	0.00364403	0.00348548	0.00220654	0.0029829	0.00334986	0.00344288	0.00263317	0.00348729	0.00195827	0.00275668	0.00319378	0.00243774	0.00285795	0.00227722	0.00256836	0.00258864	0.00299688	0.00296659	0.00293296	0.0021022	0.00113457	0.0032425	0.00270569	0.00175994	0.00238018	0.00280207	0.00221855	0.00305691	0.00263317	0.00256836	0.00236217	0.00356278
FCER1G	0.00296649	0.00398667	0.0035072	0.00337661	0.00404138	0.00423554	0.00372649	0.00382045	0.00390523	0.00349342	0.00287703	0.00387814	0.00370049	0.00312062	0.00385535	0.00383355	0.00370049	0.0042069	0.00412618	0.00153422	0.00474438	0.00402357	0.00401	0.00401821	0.00380102	0.00298254	0.00357878	0.0037459	0.00336999	0.00402566	0.0035221	0.00283876	0.00354475	0.00342947	0.00393679	0.00391212	0.00337661	0.00203938	0.00364064	0.00413051	0.0035434	0.00331328	0.00403241	0.00369923	0.00342529	0.00401821	0.00283876	0	0.00394109
LMNA	0	0	0	0.00025847	0	0	0.000115888	0	0	0	0	0	0.000245466	0	0	0	0.000245466	0.000116248	0	0	0	0	0	0	0.000106042	0	0	0.000128882	0.00010306	0	0.000180295	0	0	0	0	0.000404655	0.00025847	0	0	0	0	0	0	0.000241293	0	0	0	0	0
SHE	0	0	0	0	0	0	0	0	0	0	0	0	0	0	0	0	0	0	0	0	0	0	0	0	0	0	0	0	0	0	0	0	0	0	0	0	0	0	0	0	0	0	0	0	0	0	0	0	0
S100A2	0	0	0	0	0	0	0	0	0	0	0	0	0	0	0	0	0	0	0	0	0	0	0	0	0	0	0	0	0	0	0	0	0	0	0	0	0	0	0	0	0	0	0	0	0	0	0	0	0
S100A4	0.00253999	0.00129872	0.00163137	0.00159383	0.00171297	0.0027772	0.00201725	0.00227215	0.00215225	0.00205218	0.00194407	0.00225483	0.00189573	0.00261638	0.00178316	0.00331008	0.00189573	0.0019688	0.00144578	0.00231201	0.00118226	0.00137385	0.00120927	0.00240822	0.00177334	0	0	0.00216641	0.00173824	0.00263234	0.00244493	0.00118107	0.00207709	0.00139166	0.00153882	0.000333572	0.00159383	0.00164008	0	0.000988533	0.00160072	0.00258013	0.00171901	0.00164468	0.00125376	0.00240822	0.00118107	0.00219683	0.00166354
S100A8	0.00100685	0.00089832	0.000736263	0.000649618	0.0015976	0.00101521	0.000979907	0.000713663	0.000911595	0.000706723	0.000897279	0.000720442	0.0008078	0.000789278	0.00103945	0.00105213	0.0008078	0.00102685	0.00110943	0.000963002	0.00106482	0.000832609	0.00106367	0.000800676	0.000794342	0.000580268	0.000980195	0.000737311	0.000646833	0.00101233	0.000840786	0.000817105	0.000927371	0.000980376	0.000958829	0.00128953	0.000649618	0.00100499	0.000975352	0.000726057	0.000888459	0.000620075	0.000755475	0.00112924	0.000947477	0.000800676	0.000817105	0.00054701	0.000916663
S100A12	0.0011054	0.000984217	0.00122402	0.00155827	0.00105097	0.00104054	0.00127098	0.000995245	0.0012115	0.00110814	0.00118441	0.00124808	0	0.0010883	0.00104622	0.00108846	0	0.00126248	0.00116179	0.000934286	0.00134537	0.000982675	0.00136983	0.00089631	0.00110254	0.00115939	0.000900371	0.00110801	0.0010244	0.00118174	0.00131929	0.000730127	0.000968964	0.000986527	0.000962955	0.00122433	0.00155827	0.000692562	0.00108208	0.00101247	0.00112478	0.00101847	0.000741689	0.00115846	0.00111591	0.00089631	0.000730127	0.000660881	0.00116889
S100A9	0.00180985	0.00225837	0.00195134	0.00193879	0.00182498	0.00220501	0.0022148	0.00219136	0.0021411	0.00177268	0.00186764	0.00161685	0.00192284	0.00175446	0.00185636	0.00212613	0.00192284	0.00200867	0.00193147	0.00181814	0.00210693	0.00179754	0.00255319	0.00157521	0.00256682	0.00156148	0.00159502	0.0020023	0.00147891	0.00239648	0.0017247	0.0013577	0.00201313	0.0018778	0.00177644	0.00205597	0.00193879	0.00214021	0.00136101	0.00161772	0.00164288	0.0015766	0.0016005	0.00192394	0.00172187	0.00157521	0.0013577	0.000974126	0.00192712
S100A10	0.00412884	0.000664272	0.00416655	0.00382374	0.00318652	0.00388856	0.00307708	0.000583572	0.00279668	0.000326328	0	0.00354194	0.00282209	0.00125735	0.0032856	0.00384903	0.00282209	0.00471538	0.00254284	0.00266329	0.00271894	0.00360787	0.00425115	0.00495949	0.0026245	0	0.00364692	0.00506809	0.00280527	0.00409818	0.00242952	0	0.0029148	0.00308731	0.00366787	0.00342283	0.00382374	0.00124839	0.00336089	0.00269013	0.00273323	0.00261907	0.00220549	0.0030301	0.00249353	0.00495949	0	0.00255628	0.00342732
CTSK	0	0	0	0	0	0	0	0	0	0	0.000145574	0	0	0	0	0	0	0	0	0.000746155	0	0	0	0	0	0	0	0.000282672	0	0	0	0	0	0	0	0	0	0	0	0	0	0	0	0	0	0	0	0	0
RBM8A	0	0	0	0.000171739	0	0	0	0	0	0	0	0	0	0	0	0	0	0	0	0.000131646	0	0	0	0	0	0	0	0	0	0	0.000197476	0	0	0	0	0	0.000171739	0	0	0	0	0	0	0	0	0	0	0	0
PHGDH	0.00632874	0.00485552	0.0034292	0.00746655	0.00855782	0.00557714	0.00111575	0.00785743	0.00557912	0.0063152	0.00551652	0.00939772	0.00727354	0.00672228	0.00736829	0.00650721	0.00727354	0.00647313	0.00649957	0	0.0063607	0.00597084	0.00860152	0.00598625	0	0	0.00784318	0.00682054	0.00661073	0.00717021	0	0.00651289	0.00608988	0.00568078	0	0.00740254	0.00746655	0	0.00594176	0.00771847	0.00479278	0	0.00550421	0	0.00654826	0.00598625	0.00651289	0	0.00676727
RHOC	0	0	0	0	0	0	0	0	0.000107915	0.000107704	0.000124079	0	0.000197282	0	0	0.000134318	0.000197282	0.000127819	0	0.000107119	0	0	0	0	0.000164135	0	0.000143862	0	0	0.000163936	0	0	0	0.000103932	0	0.000126141	0	0	0	0	0.000182517	0	0	0	0.00010461	0	0	0.000109073	0
CD53	0.00247943	0	0.00144968	0	0.00293354	0	0	0	0.00255294	0.00116944	0.00191706	0.00367479	0.0024004	0	0.00177037	0.00181634	0.0024004	0.00264118	0.00217807	0.00209786	0.00247014	0.00241886	0.00268318	0	0.00280537	0.000741545	0	0.00228303	0.00275546	0.00323735	0.00299386	0	0.0018391	0.00271438	0	0.00190794	0	0	0.00139276	0.00274571	0.00140653	0.000664848	0	0	0.00168536	0	0	0.00166018	0.00200286
VCAM1	0	0	0	0	0	0	0	0	0	0	0	0	0	0	0	0	0	0	0	0	0	0	0	0	0	0	0	0	0	0	0	0	0	0	0	0	0	0	0	0	0	0	0	0	0	0	0	0	0
ARHGAP29	0.000226455	0.000211478	0.000166912	0.000155501	0.00036853	0.000214927	0.000250146	0	0.000201081	0.000190872	0.00023421	0.000402398	0.00011627	0.000411383	0.000251481	0	0.00011627	0.000107269	0.000300721	0.000297312	0.000197105	0	0.000228761	0.00010293	0.000258976	0.00020658	0.00018676	0.000189701	0.000103171	0.000282589	0.000194418	0	0.000244455	0.000148961	0.000296626	0.00031438	0.000155501	0.000134292	0.000220846	0.000180683	0.000181394	0.000305302	0.000242277	0.000197332	0.000187478	0.00010293	0	0	0.00023678
GADD45A	0	0	0	0	0	0	0	0	0	0	0	0	0	0	0	0	0	0	0	0	0	0	0	0	0	0	0	0	0	0	0	0	0	0	0	0	0	0.000267734	0	0	0	0	0	0	0	0	0	0	0
PGM1	0	0.000109604	0	0	0	0	0	0	0	0	0	0	0	0	0	0	0	0.000118552	0	0	0.000119167	0	0	0	0	0	0	0.000117109	0	0	0	0	0.000111087	0	0	0	0	0	0	0	0	0	0	0	0	0	0	0	0
JUN	0.0001046	0	0.000137169	0	0.000285841	0	0.000151798	0.00015797	0	0.000174218	0	0.000223091	0	0.000198585	0.000387747	0.000160608	0	0	0.000240122	0.000320841	0.000199185	0	0	0	0.000179265	0	0.000131731	0.000690507	0	0	0.000110708	0	0.000555587	0.000124889	0.000733895	0	0	0	0	0.000218236	0	0	0	0.000791804	0	0	0	0.000108236	0.000646515
YBX1	0	0	0	0	0	0	0	0	0	0	0	0	0	0	0	0	0	0	0.000161893	0	0	0	0	0	0	0	0	0	0	0	0	0	0	0	0	0	0	0.000252158	0	0	0	0	0	0	0	0	0	0	0
SMAP2	0.000570025	0.0016689	0	0	0	0.000977689	0.000262784	0	0	0.000861979	0.000278035	0	0	0	0	0	0	0.000487095	0.000402624	0.000385734	0.000376402	0.000727463	0.000743147	0	0.00101167	0	0	0.00145478	0	0.00108766	0.000516701	0	0	0	0.000229653	0	0	0	0	0	0	0.000596523	0	0.00107006	0.000243205	0	0	0.0005286	0
CSF3R	0.000255111	0.000460841	0.000531996	0.000539357	0.000540159	0.000455163	0.00055025	0.000541614	0.000440364	0.000421183	0.000524091	0.000835076	0.000496628	0.000567935	0.000484037	0.000523729	0.000496628	0.000497994	0.000583547	0.000708062	0.000589411	0.000373983	0.000449339	0.000498948	0.000451347	0.000406537	0.00030183	0.000440055	0.000398453	0.000493276	0.000481753	0.000414588	0.000528652	0.000481388	0.000281766	0.000392488	0.000539357	0.00133325	0.00043381	0.000417781	0.000405258	0.000458771	0.000467501	0.000431609	0.000475874	0.000498948	0.000414588	0.000352288	0.000452661
LUM	0.00325576	0.00261703	0.0024107	0.00208805	0.00286235	0.00351214	0.00214015	0.00267044	0.00323961	0.00213083	0.00279503	0.00241977	0.00230994	0.00225003	0.00301845	0.00246592	0.00230994	0.00252031	0.000828263	0.00258053	0.00267828	0.00249941	0.00213909	0.00226395	0	0.0020167	0.00220734	0.00251225	0.00234421	0.00249302	0.00203375	0.00228844	0.0025327	0	0.00241128	0.00190776	0.00208805	0.00119141	0.0022537	0.0024105	0.00276747	0.00192237	0.00179976	0.00248422	0.00199184	0.00226395	0.00228844	0.00152735	0.00235248
DCN	0.00238631	0.00284441	0.00177194	0.00271388	0.00282028	0.0028214	0.00257489	0.00227363	0.0025542	0.00246782	0.00259866	0.00188774	0.0025245	0.00172413	0.0028141	0.00234079	0.0025245	0.00295817	0.00360486	0.00188256	0.00275322	0.00285645	0.00302244	0.00228441	0.00292333	0.00230783	0.00211795	0.00318487	0.00206021	0.00311904	0.00263276	0.00206254	0.00374179	0.00285137	0.00226849	0.00246733	0.00271388	0.00160827	0.00295278	0.00228654	0.00232858	0.00181505	0.00250878	0.0026497	0.00223676	0.00228441	0.00206254	0.00122562	0.0033198
PPP1R1A	0.00134506	0.0013354	0.00125372	0.00097085	0.00127671	0.00139733	0.00105131	0.000998147	0.000974751	0.000803531	0.000919653	0.000985249	0.00116515	0.000994233	0.00117721	0.00120746	0.00116515	0.00103376	0.00116623	0.000719927	0.000942971	0.00127211	0.00100023	0.000975912	0.0015941	0.000836911	0.000902083	0.00115714	0.00118516	0.00131007	0.000830263	0.00138486	0.000855745	0.0010464	0.0015482	0.00148038	0.00097085	0.000588172	0.0011174	0.00114553	0.00101883	0.00112909	0.00109556	0.000944193	0.00115592	0.000975912	0.00138486	0.000420832	0.00124151
ITGA5	0	0	0	0	0	0	0	0	0	0	0	0	0	0	0	0	0	0	0	0	0	0	0	0	0	0	0	0	0	0	0	0	0	0	0	0	0	0	0	0	0	0	0	0	0	0	0	0	0
IGFBP6	0.00224605	0.00223564	0.0012143	0.00217032	0.0021946	0.00237737	0.00236225	0.00216817	0.00245538	0.00221059	0.00234518	0.00179454	0.00228496	0.00215713	0.00243077	0.00250468	0.00228496	0.00250319	0.0024216	0.00161776	0.00274907	0.00207569	0.00232943	0.00180469	0.0025106	0.00254395	0.00187743	0.00190542	0.00201479	0.00227307	0.0022717	0.0012417	0.00256989	0.00143442	0.00198156	0.00224265	0.00217032	0.00165235	0.0011926	0.00156691	0.00134247	0.00177738	0.00119287	0.0023846	0.0019085	0.00180469	0.0012417	0.00127587	0.00224515
FKBP11	0	0	0	0	0	0	0.000144278	0	0.000126516	0	0	0	0.000185739	0.000158391	0	0	0.000185739	0.000140569	0	0	0	0	0.000261313	0.000100881	0.000132211	0.00035546	0	0	0	0	0.000241658	0.000132131	0.000149539	0	0	0	0	0.000109027	0.000171718	0	0.000177124	0.000310737	0	0	0	0.000100881	0.000132131	0	0
RND1	0	0	0	0	0	0	0	0	0	0	0	0	0	0	0	0	0	0	0	0	0	0	0	0	0	0	0	0	0	0	0	0	0	0	0	0	0	0	0	0	0	0.000402064	0	0	0	0	0	0	0
LYZ	0.00182511	0.00136797	0.00122137	0.00196709	0.00131152	0.00124719	0.00148789	0.00183376	0.00263357	0.00129903	0.00219481	0.00201576	0.00129823	0.00144503	0.00164304	0.00180092	0.00129823	0.001597	0.00140264	0.00263539	0.00190722	0.00137486	0.00184753	0.00121421	0.00156773	0.00152849	0.00132476	0.00190215	0.00152759	0.00151785	0.00132103	0.000949934	0.00135965	0.00195517	0.00125046	0.00189514	0.00196709	0.00111454	0.00117408	0.00139408	0.00118701	0.00156228	0.00103152	0.00216513	0.00180813	0.00121421	0.000949934	0.00153843	0.00165716
RAP1B	0	0	0.000265867	0	0	0.000116585	0.000139101	0.0001	0	0	0	0.000216143	0	0.000133586	0	0.000347612	0	0	0.000119901	0.000439369	0.000152876	0	0.000136598	0	0	0	0	0	0	0.000156339	0	0	0	0	0	0.000101931	0	0.00039556	0	0	0.000109146	0.000131152	0	0.000139305	0	0	0	0	0.000253091
ITGA7	0.00045221	0.000604681	0.00051198	0.000484665	0.000503484	0.000556165	0.000551412	0.000491233	0.00042678	0.00034546	0.000307987	0.000528025	0.000453881	0.000542176	0.000576717	0.0004256	0.000453881	0.000488875	0.00073844	0.000310375	0.000377218	0.000570225	0.000515439	0.000602469	0.000835051	0.000193787	0.000427803	0.000707734	0.000463439	0.000780219	0.000753583	0.000486452	0.000780671	0.000681784	0.000668661	0.000573132	0.000484665	0.000736327	0.000374499	0.000652173	0.000534733	0.000820065	0.000598681	0.0006845	0.000387496	0.000602469	0.000486452	0.000298703	0.000697011
NTN4	0	0	0	0	0	0	0	0	0	0	0	0	0	0	0	0	0	0	0	0	0	0	0	0	0	0	0	0	0	0	0	0	0	0	0	0	0	0	0	0	0	0	0	0	0	0	0	0	0
CKAP4	0	0	0	0	0	0	0	0	0	0	0	0	0	0	0	0	0	0	0	0	0	0	0	0	0	0	0	0	0	0	0	0	0	0	0	0	0	0	0	0	0	0	0	0	0	0	0	0	0
TIMP3	0	0	0	0	0	0	0	0	0	0	0	0	0	0	0	0	0	0	0	0.000159592	0	0	0	0	0	0	0	0	0	0	0	0	0	0	0	0	0	0	0	0	0	0	0	0	0	0	0	0	0
MB	0.00143327	0.00147334	0.00105675	0.00140286	0.00155097	0.00156918	0.00156342	0.00154071	0.00171881	0.001422	0.00158283	0.00121526	0.00147799	0.00120331	0.001772	0.00155504	0.00147799	0.0017275	0.00156442	0.00147367	0.00189666	0.00123187	0	0.00148446	0.00174257	0.0010993	0.00150977	0.00124512	0.00123664	0.00162846	0.0015163	0.00166985	0.00153492	0.00137199	0.00112814	0.000147212	0.00140286	0.00133247	0.001247	0.00145072	0.00121743	0.00112058	0.00121395	0.00150843	0.0014183	0.00148446	0.00166985	0.00107649	0.00172396
NCF4	0.000216362	0	0	0	0	0	0	0.000264072	0	0	0	0.000195974	0	0.000117172	0.000111121	0	0	0	0.000269189	0.000822837	0	0	0	0	0	0.000617991	0	0	0.000232537	0.000123303	0.00013158	0	0.000112996	0	0	0	0	0.000200694	0.000116814	0	0	0.000304642	0.000100239	0.0001248	0	0	0	0.000642938	0.000103483
RAC2	0	0.00125633	0	0.00238336	0	0.00327309	0.00163865	0	0.00269615	0.00309454	0.00101994	0.00277844	0.00249637	0	0	0.00292798	0.00249637	0.00210422	0	0.00350417	0	0.00210253	0	0	0	0.00316051	0	0.00171102	0	0.00180454	0	0	0	0.00200554	0	0.00174749	0.00238336	0.000420123	0.00159682	0	0.000599089	0.000704546	0.00213879	0	0	0	0	0.000814958	0.0014394
PPFIBP1	0	0	0	0	0	0.000113798	0	0	0	0	0	0	0.000175712	0	0.000169756	0	0.000175712	0.000193315	0.000223768	0.000161515	0	0	0.000178085	0.000168085	0.000181058	0.000101731	0	0.000167653	0	0	0	0	0.00018312	0	0	0.000178283	0	0.000290837	0.000223815	0	0.000174759	0.000176287	0	0	0	0.000168085	0	0	0.000175538
KCNJ8	0	0	0	0	0	0	0	0	0	0	0	0	0	0	0	0	0	0	0	0	0	0	0	0	0	0	0	0	0	0	0	0	0	0	0	0	0	0	0	0	0	0	0	0	0	0	0	0	0
MGP	0.00166726	0.0015164	0.00144619	0.00162591	0.00246816	0.00200916	0.0017391	0.0016923	0.00172604	0.00132403	0.00192213	0.00166834	0.00210911	0.00154203	0.0019317	0.00187619	0.00210911	0.00168167	0.00183903	0.00202135	0.00184969	0.00159815	0.00248535	0.00179393	0.00177523	0.00148018	0.00134075	0.00211159	0.00165338	0.00169933	0.00179661	0.00130105	0.0019578	0.00182646	0.00149137	0.00192109	0.00162591	0.000740873	0.00167802	0.0017966	0.00197904	0.0018454	0.00143866	0.00146227	0.00172965	0.00179393	0.00130105	0.000881382	0.00190521
ENSBTAG00000051183	0	0.000212042	0	0	0	0.000176867	0.000134502	0	0.000211822	0	0	0	0	0	0	0.000111861	0	0.000123854	0	0.000178999	0	0.00011164	0.000177124	0	0	0	0.000174889	0.000121755	0	0	0	0	0.000152284	0	0	0.000170802	0	0	0.000177531	0	0	0	0.000107833	0	0.000203167	0	0	0	0
NKG2A	0.000113747	0.000197157	0.000128563	0.000119131	0.000125669	0.000192789	0.000195383	0.000194998	0.00019241	0.000129278	0.000192745	0.00010844	0.000195083	0.00019571	0.000125533	0	0.000195083	0.00018467	0.00019637	0.000121044	0	0.00019914	0.000111461	0.000193812	0.000157632	0	0.0001104	0.000193663	0.000127747	0.000151739	0.000164231	0.000128722	0.000163387	0.000157887	0	0.000108364	0.000119131	0	0.000127378	0.00012446	0.000124416	0	0.000199128	0.000108867	0.000196003	0.000193812	0.000128722	0.00012358	0.000168035
OLR1	0	0	0	0	0	0	0	0	0	0	0	0	0	0	0	0	0	0	0	0	0	0	0	0	0	0	0	0	0	0	0	0	0	0	0	0	0	0	0	0	0	0	0	0	0	0	0	0	0
CLEC12A	0.000523526	0.000698998	0	0.000763739	0.000335006	0.000781787	0.000814029	0.000714502	0	0.000567356	0.000645076	0.000218105	0.000942016	0.00103166	0.000464352	0.00114603	0.000942016	0.000626372	0.000766671	0.00356355	0.00101213	0.000645473	0.000691879	0.000810373	0.000736779	0.000379948	0.000739576	0.000858222	0.000395287	0.000713948	0.000763795	0.000286482	0.000620259	0.000501925	0.000706154	0.000611004	0.000763739	0.000858775	0.000533905	0.000551436	0.000699505	0.00100091	0.000302298	0.000746001	0.000791919	0.000810373	0.000286482	0.000529002	0.000722895
CD69	0.000207454	0	0	0	0	0.000207493	0	0	0	0	0	0	0	0	0	0	0	0.000204496	0	0	0	0	0	0	0	0	0.000195365	0	0	0	0	0	0	0	0	0	0	0	0	0	0	0	0	0	0	0	0	0	0
MFAP5	0.00179605	0.00234273	0.0015267	0.00222219	0.00194254	0.00261513	0.00224618	0.00164511	0.00220548	0.00196013	0.00197289	0.00242127	0	0.00222322	0.00209294	0.0021451	0	0.00172789	0.00179385	0.00140853	0.00239171	0.002071	0.00210635	0.00128546	0.00245839	0.00196744	0.00173934	0.00236658	0.0016365	0.00177839	0.00218069	0.001229	0.00258773	0.00217221	0.00170111	0.00228064	0.00222219	0.00175321	0.00128514	0.00182627	0.00161862	0.00216039	0.00160383	0.00244216	0.00146776	0.00128546	0.001229	0.000924101	0.00203024
C1R	0.00286972	0.0024444	0.0024193	0.00245946	0.00238109	0.00265377	0.00258058	0.00253245	0.0027337	0.00236508	0.00235376	0.00243871	0.00259402	0	0.00274076	0.00309455	0.00259402	0.00268101	0.00287031	0.00144997	0.00294225	0.0027112	0.00299268	0.00207801	0.0025393	0.00213224	0.00260194	0.00275829	0.00193144	0.00249558	0.00279065	0.00220249	0.00276168	0.00239881	0.00200501	0.00256548	0.00245946	0.00147269	0.00260508	0.00266897	0.0025135	0.00194271	0.00219573	0.00255517	0.00261124	0.00207801	0.00220249	0	0.00293297
C1S	0.00178898	0.00197734	0.00163887	0.00163107	0.00163685	0.00201565	0.00190628	0.00162353	0.00194364	0.00126958	0.00160768	0.00191302	0.00181484	0.00178386	0.00196843	0.00189205	0.00181484	0.00194462	0.00175042	0.00147604	0.00184523	0.00167053	0.00173503	0.00170737	0.00175405	0.00196447	0.00143059	0.00187393	0.00161954	0.00191398	0.0014095	0.00109216	0.00172287	0.00167704	0.00193385	0.00191246	0.00163107	0.00106026	0.00143152	0.00151376	0.00149704	0.0018719	0.00138637	0.00162562	0.00184374	0.00170737	0.00109216	0.00100279	0.00192629
PTPN6	0	0	0	0.000377369	0.000369586	0	0	0	0.000211829	0	0	0	0.000397381	0	0	0	0.000397381	0	0	0.000764638	0	0	0	0	0	0	0.000426877	0.000298452	0.000104746	0	0	0.000105544	0.000290521	0	0	0	0.000377369	0	0	0.000127481	0	0	0.000137819	0	0.000108998	0	0.000105544	0.000158683	0
CD4	0	0	0	0	0	0	0	0	0	0	0	0	0	0	0	0	0	0	0	0	0	0	0	0	0	0	0	0	0	0	0	0	0	0	0	0	0	0	0	0	0	0	0	0	0	0	0	0	0
LAG3	0.000158361	0.000173353	0.00033561	0.000197101	0.000341616	0.000168671	0.000182661	0.000170036	0.000184118	0.000241671	0.000181232	0.000224849	0.00018932	0.000118836	0.000173789	0.000137828	0.00018932	0.000191585	0.00034662	0.000192547	0.000361515	0.000174456	0.00032053	0.000349902	0.000130806	0	0.000148236	0.000169315	0.000272235	0.000141561	0	0.000170417	0.000234427	0.000276124	0.000116615	0.000153302	0.000197101	0	0.000174812	0.000188715	0.000196422	0.00017035	0.000175143	0.000148608	0.00036206	0.000349902	0.000170417	0.000126584	0.000123348
GAPDH	0.000901832	0.0010229	0.000733109	0.00102954	0.00095117	0.000916871	0.000770796	0.000827094	0.000918779	0.000798756	0.000721278	0.00134661	0.000824784	0.000948455	0.000979685	0.000950486	0.000824784	0.000999112	0.000852903	0.000631516	0.000857465	0.000765004	0.000974544	0.000686164	0.00184375	0.000774563	0.00078634	0.00108611	0.000959638	0.000979199	0.00100214	0.0010613	0.0013968	0.000848446	0.00102055	0.00094048	0.00102954	0.00114404	0.000777229	0.000762358	0.000849476	0.00193934	0.00069453	0.000674948	0.000941431	0.000686164	0.0010613	0.000508719	0.00080953
VWF	0.000896526	0.000843334	0.000987077	0.00103574	0.000839092	0.00084177	0.00100268	0.000998949	0.000955443	0.000935406	0.00100441	0.000945153	0.000774218	0.00114264	0.00129652	0.00112922	0.000774218	0.00127691	0.00105281	0.00081068	0.000939835	0.000919219	0.00103499	0.00112445	0.000983463	0.00057121	0.000844952	0.00109136	0.000756601	0.00136672	0.000850611	0.000888105	0.00132833	0.000866041	0.0010648	0.000924115	0.00103574	0.000801162	0.00103279	0.000776334	0.000725197	0.000645221	0.00055407	0.000959495	0.000952131	0.00112445	0.000888105	0.000859869	0.0011205
TRIOBP	0	0	0	0	0	0	0	0	0.000513279	0	0	0	0	0	0	0	0	0	0	0	0	0	0	0	0	0	0	0	0	0	0	0	0	0	0	0	0	0	0	0	0.000126176	0	0	0	0	0	0	0	0
KDELR3	0.000243797	0.000219053	0.000161674	0.000544578	0.00025537	0.000298436	0.000356918	0.000402671	0.000625209	0.000196641	0.000187342	0.000261894	0.00023706	0.000253457	0.000207721	0.000287063	0.00023706	0.000268555	0.000264932	0	0.000251719	0.000426343	0.000196889	0.000271092	0.000261798	0.000195049	0.000216137	0.000407531	0.000123306	0.000254122	0.00025616	0.000277941	0.000242101	0.000302197	0.000375367	0.000232311	0.000544578	0.000174562	0.000193442	0.000226017	0.000232178	0.000304066	0.000251322	0.00023743	0.000202114	0.000271092	0.000277941	0	0.000758587
PDGFB	0.000281124	0.000241527	0.000109333	0.000215244	0.000231707	0.000296176	0.00025931	0.000258782	0.000292922	0.000147141	0.000159185	0.000200902	0.000263592	0.000240995	0.00027121	0.00029105	0.000263592	0.000284256	0.000251082	0	0.000251412	0.000231686	0.000231568	0.000182489	0.000227239	0.000210637	0.000231749	0.000249914	0.0001554	0.000229775	0.000164375	0.00026281	0.000197122	0.000193133	0.000176087	0.000212085	0.000215244	0.00012774	0.000262148	0.000136627	0.000251797	0.000265246	0.000269335	0.000252839	0.00024737	0.000182489	0.00026281	0	0.000273228
TNFRSF13C	0.0229209	0	0.0261501	0	0.0277728	0.024577	0	0.0245623	0.0250519	0	0.0234012	0	0	0.0239071	0.0252033	0.0226562	0	0.0249646	0.0239919	0	0.0240185	0.0250191	0.023409	0.0241748	0	0	0	0	0	0.0262721	0	0.0274353	0	0.021987	0.0266847	0	0	0	0.025658	0.0222213	0.0240985	0	0.0252386	0.0242442	0.024745	0.0241748	0.0274353	0	0.0213153
NFAM1	0	0	0	0	0	0	0	0	0	0	0	0.00014243	0	0	0	0	0	0	0	0	0	0	0	0	0	0	0	0	0	0	0	0	0	0	0	0	0	0	0	0	0	0	0	0	0	0	0	0	0
TSPO	0.000513845	0.000748894	0.00103026	0.000757934	0.000801299	0.000639016	0.000569476	0	0.000755849	0	0.000677225	0.000212121	0.000942005	0.000861235	0.000682523	0.000555881	0.000942005	0.000823476	0.000901481	0.00144466	0.00146745	0.000855785	0.000599906	0.000669667	0.000734533	0.000958047	0.000649512	0.000842796	0.000224383	0.000702843	0.00124863	0.00033214	0.00092275	0.00049176	0.000396335	0.00103093	0.000757934	0.000503448	0.000843486	0.000569173	0.00107013	0.00129299	0.000230151	0	0.000592446	0.000669667	0.00033214	0.00128913	0.00074736
PRR5	0.000532717	0.000164551	0.000391715	0.000366386	0.000613292	0.000140183	0.000856239	0.000535695	0.000378059	0.000848433	0.000699444	0.000346641	0.00053193	0.000446097	0.000674556	0.00093333	0.00053193	0.000186097	0.000366438	0.000531103	0.000335407	0.000213004	0.000846193	0.000163848	0.000189877	0.000396475	0.000544033	0.000275257	0.000420365	0.000522755	0.000719788	0.000266737	0.000249615	0.000202207	0.000207103	0.000254036	0.000366386	0.000118264	0.000334614	0.000220294	0.000182404	0	0	0.000502015	0.000365912	0.000163848	0.000266737	0.000593502	0.000342783
FBLN1	0.00103143	0.00106991	0.000807548	0.000952074	0.000984083	0.00103193	0.00127896	0.00112561	0.00105639	0.00119384	0.00121538	0.00109371	0.00120754	0.00104992	0.00134593	0.00132238	0.00120754	0.00125055	0.00133011	0.00109397	0.00101949	0.00100623	0.00123593	0.00107077	0.00134084	0.000868275	0.00106098	0	0.00114438	0.000974877	0.00120123	0.00056711	0.00128684	0.00103344	0.00100355	0.00104568	0.000952074	0.000565597	0.00105765	0.00105966	0.000741593	0.000779464	0.000905063	0.00113195	0.000899263	0.00107077	0.00056711	0.000569852	0.00110811
C4H7orf57	0	0	0	0	0	0	0	0	0	0	0	0	0	0	0	0	0	0	0	0.000102287	0.000126291	0	0	0	0.000100385	0	0	0	0	0	0.000121795	0	0	0	0	0	0	0.000172017	0	0	0	0	0	0	0	0	0	0	0
CYP51A1	0	0.000107541	0	0.000295299	0.00077934	0	0	0	0.000141643	0	0	0.000864522	0.000115746	0.000218521	0	0.000103658	0.000115746	0	0	0	0	0	0	0	0	0	0	0.000162626	0	0.000576383	0	0	0.000911443	0	0	0.000613775	0.000295299	0	0.000164135	0	0	0	0.000224052	0	0	0	0	0	0
TFPI2	0	0.000777294	0.000862242	0.000728214	0.000912755	0.000937133	0.000628506	0.000988421	0.00063643	0	0.000865425	0.000710164	0.000748372	0.000775803	0.00112217	0.000954405	0.000748372	0.00076919	0.000909242	0.000648509	0.00115486	0.000797933	0.000637242	0.00124816	0.000915597	0.00046252	0.000547409	0.00104789	0.000794938	0.00102832	0.00111283	0.00119866	0.0010148	0.000863249	0.000963943	0.00135763	0.000728214	0.000766353	0.000702134	0.000757397	0.000711729	0.00109371	0.000836187	0.000668584	0.00105973	0.00124816	0.00119866	0.000381719	0.000712819
GNG11	0.00472475	0.00589172	0.00357812	0.00494091	0.00512095	0.00443649	0.00571796	0.00459745	0.00494487	0.00344756	0.00412923	0.00564192	0.00367877	0.00446693	0.0053282	0.0045484	0.00367877	0.0049801	0.00461885	0.00430559	0.00539953	0.00383948	0.00534708	0.00500136	0.00438793	0.00304003	0.00512551	0.00493693	0.00418172	0.0047859	0.00460803	0.00337106	0.00560067	0.00474619	0.00459903	0.00480654	0.00494091	0.00343999	0.00433081	0.00443807	0.00417779	0.00547416	0.00354621	0.00529788	0.00485721	0.00500136	0.00337106	0.00325092	0.00459855
COL1A2	0.00113846	0.00149971	0.00102757	0.00114204	0.00143392	0.00141388	0.00165465	0.00148615	0.00168746	0.00159157	0.00149649	0	0.00134796	0.00116374	0.00182406	0.00113044	0.00134796	0.0014564	0.00137286	0.00141416	0.0016212	0.000859971	0.00175009	0.000676584	0.00127582	0.00129806	0.00120968	0.00180343	0.00113787	0.00140726	0.00108344	0.00128461	0.00155384	0.000808796	0.00114037	0.00138871	0.00114204	0.000800295	0.00106008	0.00132375	0.00103534	0.00185046	0.00111806	0.00107332	0.000947272	0.000676584	0.00128461	0.000661674	0.00123174
PDK4	0	0	0	0	0	0	0	0.00010572	0	0	0	0	0	0	0	0	0	0	0	0	0	0.000122199	0	0	0	0	0	0.000313626	0	0	0	0	0	0	0	0	0	0	0.000102203	0	0	0	0	0	0	0	0	0	0.000100256
NDUFA4	0.000112832	0.000152183	0.000324391	0.000240725	0.000477843	0	0	0	0	0	0	0.000167532	0	0.00034541	0.000187358	0.000110054	0	0	0.000124077	0	0.000112243	0	0.000130593	0	0.000148656	0	0.00011486	0.000169587	0	0.000107405	0.000105998	0	0.000146944	0.000187856	0.0003788	0	0.000240725	0	0.000109447	0	0	0	0.0001137	0	0	0	0	0	0
ARL4A	0	0	0	0	0	0	0	0	0	0	0	0	0	0	0	0	0	0	0	0	0	0	0	0	0	0	0	0	0	0	0	0	0	0	0	0	0	0	0	0	0	0	0	0	0	0	0	0	0
CD36	0	0	0	0	0	0	0	0	0	0	0	0	0	0	0	0	0	0	0	0	0	0	0	0	0	0	0	0	0	0	0	0	0	0	0	0	0	0	0	0	0	0	0	0	0	0	0	0	0
LAMB1	0	0	0	0	0	0	0	0	0	0	0	0	0	0	0	0	0	0	0	0	0	0	0	0	0	0	0	0	0	0	0	0	0	0	0	0	0	0	0	0	0	0	0	0	0	0	0	0	0
CAV1	0.00441886	0.00554902	0.00330475	0.00707802	0.00494298	0.00510681	0.00470854	0.00528631	0.00465131	0.00328367	0.00417352	0.00480402	0.00393045	0.00479687	0.00441996	0.00471606	0.00393045	0.00501455	0.00519495	0.00398416	0.005302	0.00443351	0.00434434	0.00470809	0.00496574	0.00384348	0.00365221	0.00440563	0.00373732	0.00461176	0.0050734	0.00401018	0.00472137	0.00421369	0.00482067	0.00538063	0.00707802	0.00404312	0.00421709	0.00366291	0.00460009	0.00380785	0.00352642	0.00464453	0.00522203	0.00470809	0.00401018	0.00322415	0.00480156
MDFIC	0.000341725	0.000433398	0.000351316	0	0.000320986	0.000270445	0.000212027	0.000266254	0.00031252	0.000200028	0.000246647	0	0.000287674	0.000226762	0.000430491	0.000277595	0.000287674	0.000388407	0.000345504	0.000348494	0.000317652	0.000364548	0.000100645	0.000351786	0.000317784	0	0.000226238	0.000310895	0.000255637	0.000354736	0.000431561	0.000210673	0.000401704	0.000303382	0.000324071	0.000186051	0	0.000332658	0.000231252	0.000498937	0.000269559	0.00031033	0.000179915	0.000364772	0.000282067	0.000351786	0.000210673	0.000108514	0.000230685
CYCS	0	0	0	0	0	0	0	0	0	0	0	0	0	0	0	0	0	0	0	0	0	0	0	0	0.000605985	0	0	0	0	0	0	0	0	0	0	0.000188032	0	0	0	0	0	0	0	0	0	0	0	0	0
LMOD2	0	0	0	0	0	0	0	0	0	0	0	0	0	0	0	0	0	0	0	0	0	0	0.000112885	0	0	0	0	0	0	0	0	0	0	0	0	0.000140317	0	0	0	0	0	0	0	0	0	0	0	0	0
ENSBTAG00000031548	0	0.000109411	0	0	0	0	0	0	0	0	0	0	0	0	0	0	0	0	0	0	0	0	0	0	0	0	0	0	0	0	0	0	0	0	0	0	0	0.000103135	0	0	0	0	0	0	0	0	0	0	0
MTPN	0	0.00101026	0.000609711	0.00059025	0	0	0.00069454	0	0.000997312	0.00199927	0.00146062	0.000456739	0	0	0.000938192	0	0	0	0.000989756	0.000489118	0.00072698	0	0	0.000172811	0.00134338	0	0.000759673	0.0014172	0.00156693	0	0.000463539	0.000104989	0	0	0.000697259	0	0.00059025	0	0	0.000442678	0.00051427	0	0	0	0	0.000172811	0.000104989	0	0.000767421
PTN	0.00118652	0.00121211	0.000805899	0.00127147	0.00148521	0.00123745	0.00132356	0.00103733	0.00113486	0.000738979	0.00101854	0.00135334	0.00120114	0.00124134	0.00124827	0.00121318	0.00120114	0.00127455	0.00176801	0.00124546	0.00146575	0.00146763	0.00140135	0.00108821	0.0010596	0.00104071	0.00101673	0.00127228	0.000938299	0.00133301	0.00121173	0.00110134	0.00108241	0.00112309	0.00117129	0.00127084	0.00127147	0.00104961	0.00126568	0.00108811	0.00108756	0.0012823	0.00111825	0.0013334	0.00116625	0.00108821	0.00110134	0.000536783	0.00112237
TBXAS1	0.000113662	0.000139864	0	0	0	0	0	0	0.000181346	0	0.000143689	0.000134959	0.000154086	0.000145847	0.000118953	0	0.000154086	0	0.000148382	0.000228122	0	0	0	0.000143524	0.000221046	0.00118063	0	0.000201533	0.000101368	0.000133148	0.000137049	0	0.000170598	0	0.000135722	0	0	0	0	0	0	0.00015505	0.00011517	0	0	0.000143524	0	0	0.000120292
ENSBTAG00000027204	0.00289986	0.00303713	0.00268625	0.00211261	0.00250769	0.00297414	0.00348881	0.00220599	0.00325765	0.00215162	0.00203284	0.00189147	0	0	0.00288118	0.00302002	0	0.00331645	0.00276107	0.0018343	0.00253105	0.00239727	0.00327508	0.00192781	0.00272779	0.00318359	0.00161157	0	0.00280927	0.00294185	0.00187712	0.0020812	0.00296209	0.00210864	0.00229975	0.00290746	0.00211261	0.00178812	0.00241253	0.00271998	0.002069	0.0029822	0.00246693	0.00264312	0.00256956	0.00192781	0.0020812	0.00144905	0.00238697
ZYX	0	0	0	0	0	0	0	0	0	0	0	0	0	0	0	0	0	0	0	0	0	0	0	0	0	0	0	0	0	0	0	0	0	0	0	0	0	0.000170062	0	0	0	0	0	0	0	0	0	0	0
PDIA4	0	0	0	0.000225402	0	0	0	0	0	0.000118378	0	0.00049962	0.000157229	0	0	0	0.000157229	0.000364713	0	0	0	0	0	0.000168846	0	0.000209909	0	0.00018433	0.000155234	0	0	0	0	0	0	0	0.000225402	0.000121202	0	0	0	0	0.000190836	0	0	0.000168846	0	0	0.000193661
ENSBTAG00000039588	0.000153219	0.000101344	0.000126529	0.000123693	0	0.000114053	0.000159449	0.000130311	0.000165295	0.000159723	0.000171136	0.000111467	0.000159731	0.000136661	0.000209274	0.000137812	0.000159731	0.000166746	0.000154345	0.000102032	0.000141535	0	0.000107761	0.000149232	0.000138964	0.000106846	0	0.000149843	0.000121376	0.000104396	0.000138965	0.000103967	0.000245315	0.000115964	0.000100263	0	0.000123693	0	0.000136445	0	0.000130999	0	0	0.000147873	0	0.000149232	0.000103967	0.000108009	0.000120851
GIMAP4	0	0.000640415	0.000207624	0.000481778	0.00101852	0.000840522	0.000705668	0.000375889	0.000641823	0.000476159	0.000993926	0.000365069	0	0	0.00011378	0.000833956	0	0.000354156	0.000932295	0.000799229	0.000590736	0.000698075	0.000411955	0.000339535	0.000969063	0.0010348	0.00023634	0.000752586	0	0.000255919	0.000699041	0	0.000551311	0	0.000416335	0.000377788	0.000481778	0.00153703	0	0.000374812	0	0.000602885	0.000615238	0.000783079	0.000784112	0.000339535	0	0.000620984	0
GIMAP7.2	0.00160921	0.00227317	0.00123969	0.00129917	0.00205316	0.00180848	0.000829449	0.00113277	0.0020594	0.00131883	0.00136092	0.00129096	0.000680768	0.000843127	0.0020891	0.00114244	0.000680768	0.00132676	0.00129126	0.00184229	0.00200274	0.000398695	0	0.00104133	0.00198365	0.00277057	0	0.00195001	0	0.00133115	0.00113341	0	0	0	0.00066499	0.00171071	0.00129917	0.000485058	0.000784274	0	0.000819703	0.00244158	0.00033401	0.00119578	0.00154999	0.00104133	0	0.00143951	0.000857702
ENSBTAG00000054649	0.000506665	0.000705171	0	0	0.000127134	0.000472161	0.000460723	0	0.000299335	0.00047278	0.00185812	0.000488013	0.000348683	0.000355239	0.000918666	0.00125176	0.000348683	0.000451812	0.000564516	0.000379428	0.000441621	0.000172276	0.000276466	0.000573166	0.000393293	0.000727933	0.000257805	0.00137618	0	0.000840563	0.000426937	0	0.00182784	0	0	0.00107142	0	0	0.00016856	0	0	0.000352789	0.000910041	0	0	0.000573166	0	0.000817176	0.00179167
GIMAP7.3	0.000501006	0.000281294	0.000455561	0.00031704	0.00011357	0.000305062	0.000240904	0.000530738	0.000392566	0	0	0.00025986	0	0.000527802	0.000950291	0.000345839	0	0.00046242	0	0.000625114	0	0.000176828	0.000275659	0.000455123	0.00175444	0.00047567	0.000314973	0.000555077	0.000151197	0.000361675	0.000192812	0	0	0.000204127	0	0.000357145	0.00031704	0.000314979	0	0.000591054	0.000106328	0.000438831	0	0	0.00027097	0.000455123	0	0.000362837	0.000188256
ENSBTAG00000037510	0.00082046	0.00141728	0	0	0	0	0.00144484	0	0.00038217	0.000408549	0	0.00368467	0	0.00112546	0	0	0	0	0	0.000731003	0	0	0	0	0.00261901	0.00240709	0.000200206	0.000486556	0.000162705	0.000755927	0	0	0.000590101	0.000797601	0.000188935	0.000205521	0	0.00014227	0	0	0.00113733	0.00119117	0	0	0.000566039	0	0	0.000321701	0
SMARCD3	0	0	0	0	0	0	0	0	0	0	0	0	0	0	0	0	0	0	0	0	0	0	0	0	0	0	0	0	0	0	0	0	0	0	0	0	0	0	0	0	0	0	0	0	0	0	0	0	0
MYOZ2	0	0	0	0	0	0	0	0	0	0	0	0.000199664	0	0	0	0	0	0	0	0	0	0	0	0	0	0	0	0	0	0	0	0.00010047	0	0	0	0	0	0	0	0	0	0	0	0	0	0	0.00010047	0	0
EMCN	0.00150808	0.00149582	0.0017233	0.00120116	0.00173222	0.00164719	0.00138907	0.00156317	0.00154926	0.000973094	0.0014008	0.00139224	0.0013909	0.00157043	0.00164288	0.00168269	0.0013909	0.00154426	0.00188725	0.00155713	0.00153207	0.00130633	0.00148689	0.00144102	0.00174382	0.00124053	0.00105777	0.00148271	0.0013891	0.00156142	0.00148487	0.00146413	0.00164736	0.00168439	0.00159448	0.00131472	0.00120116	0.000828618	0.00154384	0.00140059	0.00117152	0.00126852	0.00143216	0.00144549	0.0014936	0.00144102	0.00146413	0.000773915	0.00175873
H2AFZ	0	0	0	0	0	0	0	0	0	0	0	0.000227912	0	0	0	0	0	0	0	0	0	0	0	0	0	0	0	0	0	0	0	0	0.000342811	0	0	0	0	0.000111889	0	0	0	0	0	0	0	0	0	0	0
TSPAN5	0	0	0	0	0	0	0	0	0	0	0	0	0	0	0	0	0	0	0	0.0004731	0	0	0	0	0	0	0	0	0	0	0	0	0	0	0	0	0	0	0	0	0	0	0	0	0	0	0	0.000615685	0
MMRN1	0.00107493	0.00104634	0.000937964	0.00113704	0.00101704	0.00121134	0.00120776	0.00121098	0.00147308	0.00122149	0.00121239	0.00128912	0.00109632	0.000985347	0.0011282	0.00104012	0.00109632	0.00131763	0.00127235	0.000988011	0.00124871	0.00111735	0.00138871	0.00107555	0.00121135	0.000836228	0.000930117	0.00106339	0.000980414	0.00108868	0.00113784	0.00117246	0.00117359	0.00112087	0.000834146	0.00141894	0.00113704	0.00101397	0.00122179	0.000961143	0.00129979	0.00150719	0.00141676	0.00116509	0.00121709	0.00107555	0.00117246	0.0004657	0.00130186
TXK	0.000220283	0.00036064	0.000168057	0.000177152	0	0.000282435	0.000114465	0.000233799	0.000225974	0.000175947	0.000196151	0	0.000142185	0	0.00016347	0.000145361	0.000142185	0.000221613	0.000199521	0	0	0.000133131	0.000203235	0.000200517	0.000189909	0.00010483	0.000166676	0.000348644	0.000108944	0.000118145	0.000236304	0.000106993	0.000207597	0.000156212	0	0.000234981	0.000177152	0	0.000130351	0.000151158	0.000172491	0.000218389	0.000134026	0.000274921	0.000164257	0.000200517	0.000106993	0	0.000206411
PDGFRA	0.000755775	0.000948761	0.000903985	0.00066693	0	0.00069634	0.00115191	0.00101213	0.00126462	0.000738319	0.000750436	0.00106622	0.000872425	0.000844344	0.0010054	0.000874015	0.000872425	0.00118237	0.000964811	0.000853403	0.00102369	0.000632729	0.00111986	0.000978554	0.00073636	0.000833701	0.000767798	0.00102336	0.000858726	0.000727035	0.000878494	0.00112488	0.000985475	0.000630336	0.00112338	0.00113923	0.00066693	0.00107212	0.000846267	0.00107321	0.000998056	0.000619842	0.000798949	0.000693443	0.0010089	0.000978554	0.00112488	0.000488053	0.00067885
IGFBP7	0.00232819	0.00211194	0.000965512	0.00206534	0.00220688	0.00214128	0.00245602	0.00226987	0.00228555	0.00187897	0.00234781	0.00247483	0.00270169	0.00185934	0.00246118	0.00249462	0.00270169	0.00245464	0.0021579	0.00144293	0.00292719	0	0.00236408	0.00115389	0.00245135	0.00208593	0.00139312	0.00186215	0.00187895	0.00240204	0.0021737	0.00129751	0.00244884	0.00193593	0.00130381	0	0.00206534	0.00132776	0.00195914	0.00206849	0.00108479	0.00131933	0.00164791	0.00226138	0.00157297	0.00115389	0.00129751	0.00108408	0.0024628
CXCL8	0.00173204	0.00123466	0.00133636	0.000276092	0.00137997	0.00119648	0.00174204	0.0012374	0.00186426	0.00148184	0.00128005	0.00132253	0.00159095	0.00150075	0.00165394	0.00131144	0.00159095	0.00156312	0.00156669	0.00163124	0.00171975	0.00142524	0.00141421	0.000431726	0.00157949	0.00110153	0.00114744	0.00156261	0	0.00125065	0.00167546	0.000728395	0.00128782	0.00108713	0.00110108	0	0.000276092	0.0012558	0.00129332	0.00139389	0.00153397	0.00147364	0.00126665	0.00154401	0.0014745	0.000431726	0.000728395	0.00106543	0.0014804
GRO1	0.000702419	0.00093192	0.000870335	0.000812847	0.00108286	0.000867492	0.00105774	0.000956076	0.000853981	0.000816076	0.000663646	0.00137192	0.000953444	0.000784512	0.000823148	0.000927233	0.000953444	0.000895739	0.000808476	0.00076919	0.000943547	0.000646779	0.000834793	0.00104332	0.00114815	0.00068795	0.000926036	0.000763231	0.000494205	0.000859113	0.000764655	0.000386137	0.000763807	0.00111686	0.000865173	0.000845353	0.000812847	0.000794851	0.000748984	0.000551378	0.000361622	0.000809726	0.000776981	0.000894814	0.00082281	0.00104332	0.000386137	0.000431695	0.000794956
SEPTIN11	0	0	0	0	0	0	0	0	0	0	0	0	0	0	0	0	0	0	0	0	0	0	0.000344982	0	0	0	0	0	0	0	0	0	0	0	0	0	0	0	0	0	0	0	0	0	0	0	0	0	0
PLAC8B	0.00243737	0.00435794	0.00260729	0.00472658	0.00446361	0.0041498	0.00463598	0.00494915	0.00403298	0.00417754	0.00371362	0.00622888	0.00425009	0.00322677	0.004207	0.00431955	0.00425009	0.00404109	0.00381846	0.00434511	0.00404645	0.00272394	0.00262266	0.0032923	0.0053377	0	0	0.00477322	0.00418876	0	0.0044743	0.00391442	0.00525552	0.00363508	0	0.00348448	0.00472658	0	0.00302751	0.00309683	0.00357701	0.00194868	0.00435886	0	0.00412637	0.0032923	0.00391442	0.00283638	0.00381951
SPARCL1	0.00313564	0.00452981	0.0027518	0.00411361	0.00371471	0.00463558	0.00387855	0.00404681	0.0043018	0.00294606	0.0041003	0.00359907	0.00338166	0.00364458	0.00293128	0.00371338	0.00338166	0.00375602	0.00448682	0.00271877	0.0044299	0.00359647	0.00399533	0.00444771	0.00458032	0.0030798	0.00358184	0.00410001	0.00357295	0.00405186	0.00423042	0.00306247	0.00403096	0.00363721	0.00374184	0.00420535	0.00411361	0.00329014	0.00332618	0.00271018	0	0.00329125	0	0.00417438	0.00344063	0.00444771	0.00306247	0.00166488	0.00387359
ADD1	0	0	0	0	0	0	0	0	0	0	0	0.00016744	0	0	0	0	0	0	0	0.000543095	0	0	0	0	0	0	0	0	0	0	0	0	0	0	0	0	0	0	0	0	0	0	0	0	0	0	0	0	0
SPON2	0.00116644	0.00192289	0.00147138	0.00189724	0.00210269	0.00191117	0.00192726	0.00207688	0.00224277	0.00157164	0.00186133	0.00160754	0.0019965	0.00164519	0.00204409	0.00207323	0.0019965	0.00225611	0.0020761	0.00161623	0.00229024	0.00223992	0.0022151	0.00194889	0.00165375	0	0.00169955	0.00203187	0.00154407	0.00200417	0.00222702	0.00169183	0.00214304	0.00153342	0.000993779	0.00212068	0.00189724	0.00117344	0.00154147	0.00184933	0.00174089	0.00139268	0.00166807	0.00139144	0.00174611	0.00194889	0.00169183	0.00102091	0.00229113
SCARA5	0.000657279	0.000681084	0.000411695	0.000688569	0.000703144	0.00062727	0.000504559	0.000489301	0.00082769	0.000588177	0.000817511	0.000690544	0.000461161	0.000568833	0.000874869	0.000741231	0.000461161	0.000689022	0.000703946	0.000571989	0.000741648	0.000758478	0.000889947	0.000649148	0.000736608	0.000439008	0.000688049	0.00071855	0.00071012	0.000866089	0.000702936	0.000574875	0.000951376	0.000731103	0.000682125	0.000686932	0.000688569	0.000437377	0.000609348	0.000599897	0.000593437	0.000633638	0.00045104	0.000519677	0.000652605	0.000649148	0.000574875	0.000485393	0.000735465
CLU	0.00244229	0.0023164	0.00205217	0.00265023	0.00195373	0.00273558	0.00244735	0.00288805	0.0023168	0.00180103	0.00229994	0.00244395	0.00200089	0.00205472	0.00261904	0.00247367	0.00200089	0.00214502	0.00272527	0.00198934	0.00265345	0.00274891	0.00252632	0.00210699	0.00290619	0.00169763	0.00197489	0.00224704	0.00181967	0.00261206	0.00238421	0.00180027	0.00299907	0.00243051	0.0023804	0.00292218	0.00265023	0.00141027	0.00239521	0.00240538	0.00210363	0.00219223	0.00174922	0.00144224	0.00168284	0.00210699	0.00180027	0.00145155	0.00210945
TEK	0	0	0	0	0	0	0	0	0	0	0	0	0	0	0	0	0	0	0	0	0	0	0	0	0	0	0	0	0.000219353	0	0	0	0.000111641	0	0	0	0	0	0.000227522	0	0	0	0	0	0	0	0	0	0
NFIB	0	0.000122852	0	0.000148609	0	0.000113164	0	0.00012164	0.000122603	0	0.000147413	0	0.000126409	0.000117946	0.00012307	0.000133816	0.000126409	0.00011853	0.000111621	0	0.00011929	0	0	0	0	0	0.000117168	0	0.000127302	0.000151346	0.000102246	0	0.000120933	0	0.000120807	0	0.000148609	0	0	0	0.000114303	0	0	0	0.000123451	0	0	0	0
ANXA1	0.00576605	0.0047155	0	0.00396267	0.00434801	0.00406424	0.00523185	0.00531364	0.00578365	0.00419065	0.00369591	0.00438006	0.00466499	0.00477491	0.00501174	0.00548811	0.00466499	0.00565228	0.00526237	0.00376486	0.00520068	0.00530472	0.00384256	0.004833	0.00466262	0	0.00427169	0.00454171	0.00517956	0.00557422	0.00375053	0.00317251	0.00474134	0.00381232	0.00357285	0.00497506	0.00396267	0.00230597	0.00397931	0.00521195	0.00439727	0.00281136	0.00321627	0.00369893	0.00500292	0.004833	0.00317251	0.00379351	0.00468245
TPM2	0.00118547	0.00110213	0.000967054	0.00141483	0	0.00109539	0.00108924	0.000993545	0.00136866	0.000833173	0.00115958	0.000850465	0.00112127	0.00113122	0.00125396	0.000897682	0.00112127	0.00168477	0.00114738	0.00102565	0.00122987	0.00101841	0.00116446	0.00104091	0.0013023	0.00086907	0.000730619	0.0013315	0.000911785	0.00123611	0.00117015	0.000835908	0.00108133	0.000958488	0.00105066	0.000546994	0.00141483	0.00111449	0.000985299	0.00104491	0.00093041	0.00147031	0.000967457	0.00105085	0.00109201	0.00104091	0.000835908	0.000605643	0.000975711
LZTS1	0	0	0	0	0	0	0	0	0	0	0	0	0	0	0	0	0	0	0	0	0	0	0	0	0.000117911	0	0	0	0	0	0	0	0	0.000111475	0	0	0	0	0	0	0	0	0.000118324	0	0	0	0	0	0
CCL21	0.000581455	0.000428959	0.000568751	0.000453867	0.000811421	0.000536316	0.000562279	0.000534237	0.000732984	0.000540414	0.000385847	0.000442764	0.000279511	0.000557076	0.000600286	0.000458304	0.000279511	0.000681644	0.000621136	0.000874948	0.00062863	0.000505398	0.000639993	0.000612702	0.00050201	0.000530444	0.00077733	0.000443017	0.000402097	0.000687325	0.000447674	0.000550024	0.000488003	0.000490606	0.000583872	0.00044902	0.000453867	0.000319511	0.000493893	0.000680363	0.000447971	0.000570776	0.000526434	0.000570968	0.00050731	0.000612702	0.000550024	0.000297595	0.000635293
CTSV	0	0	0	0	0	0	0	0	0	0	0	0	0	0	0	0	0	0	0	0	0	0	0	0	0	0	0	0	0	0	0	0	0	0	0	0	0	0	0	0.000177936	0	0	0	0	0	0	0	0	0
OGN	0.00127037	0.00143072	0.000688302	0.00106059	0.00120011	0.00134394	0.00121478	0.00148524	0.00150499	0.00152246	0.00106938	0.0011917	0.00129643	0.000692875	0.00119372	0.00123903	0.00129643	0.00101413	0.000782999	0.000830667	0.00130254	0.00152302	0.00138167	0.001282	0.00143107	0.000827653	0.00144551	0.000892578	0.00159395	0.000888854	0.00164108	0.000954056	0.00151398	0.00104645	0.000712692	0.00133367	0.00106059	0.00107556	0.000965355	0.00111532	0.000673258	0.000884909	0.000927242	0.00065702	0.001207	0.001282	0.000954056	0.000554384	0.000743502
TLR4	0	0.000148952	0.000177088	0	0.000186294	0.000105897	0	0.00015463	0.000110572	0	0.000198931	0.000130589	0.000120536	0.000113508	0.000159976	0.000123757	0.000120536	0.000188137	0.000183469	0	0.000183116	0.000208344	0.000191074	0.000180663	0.000124761	0	0	0	0.00015392	0.000193645	0.000165514	0	0.000137577	0.000143986	0.000139249	0.000102726	0	0.000120287	0.000145473	0.00016182	0.000144406	0.000214999	0.000192901	0.000115496	0.000159617	0.000180663	0	0	0.000200898
GSN	0.0036298	0.00379087	0.00239996	0.00375155	0.00463352	0.004208	0.00372911	0.00398944	0.00379305	0.00249424	0.00312	0.00347986	0.0033252	0.00374281	0.00391533	0.00376427	0.0033252	0.00371254	0.00377916	0.00309702	0.00401942	0.00298755	0.00402656	0.0028775	0.00316508	0.00299556	0.00346991	0.00380515	0.00302888	0.00425762	0.00269176	0.00293078	0.00384353	0.00345185	0.00389178	0.00357744	0.00375155	0.00237968	0.00299623	0.00350987	0.00254313	0.0035075	0.00320808	0.00392254	0.00384389	0.0028775	0.00293078	0.00014582	0.00425714
ISYNA1	0	0	0	0	0	0	0	0	0	0	0	0	0	0	0	0	0	0	0	0	0	0	0	0	0	0	0	0	0	0	0	0	0	0	0	0	0	0	0	0	0	0	0	0	0	0	0	0	0
PLVAP	0.000621377	0.000672648	0.000514408	0.000756113	0.000406767	0.000703418	0.000664789	0.000689833	0.000654106	0.000534809	0.000682765	0.000721514	0.000332867	0.000638345	0.000694118	0.000711627	0.000332867	0.000728106	0.000668298	0.000516122	0.000634678	0.000481014	0.00045804	0.000563261	0.000444197	0.000600382	0.000485887	0.000675196	0.000308353	0.000612694	0.000418682	0.000455694	0.000592778	0.000477765	0.000462578	0.000574124	0.000756113	0.000388495	0.00036751	0.000511368	0.000455782	0.000578302	0.000508277	0.000780623	0.00037823	0.000563261	0.000455694	0.000389657	0.000498213
ADGRE1	0	0	0	0.000139999	0	0	0	0	0	0	0	0.000145345	0	0	0	0	0	0	0	0	0	0	0	0	0	0	0	0	0	0	0	0	0	0	0	0	0.000139999	0.000101401	0	0	0	0	0	0	0	0	0	0	0
ZBTB7A	0	0	0	0	0	0	0	0	0	0	0	0.000458719	0	0	0	0	0	0	0	0	0	0	0	0	0	0	0	0	0	0	0	0	0	0	0	0	0	0.000357826	0	0	0	0	0	0	0	0	0	0	0
GNG7	0	0	0	0	0	0.000434959	0	0	0.000567306	0	0	0	0.000114065	0.000107238	0	0	0.000114065	0	0	0	0	0	0.000108139	0	0	0	0	0	0	0	0.000120969	0	0.000121709	0	0	0	0	0	0	0.000123834	0.000103796	0	0	0	0	0	0	0	0
GADD45B	0	0	0.000114612	0	0	0	0	0	0	0	0	0	0	0	0	0	0	0.000189939	0	0.000438097	0	0.00022931	0.000173314	0	0	0	0	0	0	0.000128023	0	0	0.000238994	0	0.000301749	0	0	0.000471646	0	0	0	0.000487343	0.000157206	0.000145596	0	0	0	0.000186721	0
IRF1	0.000148103	0	0	0.000126159	0.000128746	0.000103893	0.00015109	0	0.000135643	0.000144202	0	0	0.000152299	0.000165431	0.000191873	0.000157224	0.000152299	0	0	0.000281877	0.000296686	0	0.000152363	0	0.000129986	0.000667836	0.000107124	0	0	0	0	0	0	0.000355451	0.00056719	0	0.000126159	0.000141608	0.000120859	0.000248233	0	0.000640496	0.00011613	0.000274138	0	0	0	0.000138013	0.000154934
PDLIM4	0.00040022	0.000805903	0.000277828	0.000832189	0.00062291	0.000577403	0.000468278	0.000555024	0.00038039	0.000270414	0.000416613	0.000878394	0.000517407	0.000368497	0.000580932	0.000617211	0.000517407	0.000439697	0.000713957	0.000332278	0.000867518	0.000344184	0.000639399	0.00050784	0.000354786	0.000446291	0.000370921	0.000540719	0.000521923	0.000438543	0.000455835	0.000702978	0.000579209	0.000244365	0.000601185	0.000461101	0.000832189	0.000819693	0.00032792	0.000310853	0.000482107	0.00111664	0.000385086	0.00042552	0.000345643	0.00050784	0.000702978	0.000318758	0.000504478
PPIC	0	0.000121506	0	0.000124278	0	0	0.000120347	0	0	0.000138951	0	0.000106714	0	0	0	0	0	0	0.000107184	0.000110341	0.0001	0	0	0	0.000216606	0.000110599	0.000118075	0.000113623	0.0001226	0	0.00012394	0	0.000106752	0	0	0.000121978	0.000124278	0	0	0	0	0	0	0	0	0	0	0	0
CFD	0.00198648	0.00171311	0.0014519	0.00258837	0.00210162	0.00198042	0.00226728	0.00192598	0.00140608	0.00142498	0.00142775	0.00235753	0.00151355	0.00151418	0.00173458	0.00209932	0.00151355	0.00194033	0.00222621	0.00226459	0.00238555	0.00188536	0.00206616	0.00167244	0.00177483	0.00125232	0.00194319	0.00206867	0.0017481	0.00221408	0.00178379	0.000847777	0.00209917	0.00189855	0.00167974	0.00269226	0.00258837	0.00222175	0.00235003	0.00157783	0.00214127	0.00274111	0.0013195	0.00134119	0.00183588	0.00167244	0.000847777	0.00096546	0.00185201
ATP5F1D	0	0	0	0.000123012	0.000181483	0.000124709	0	0	0	0	0	0	0	0	0	0.000107784	0	0	0.000100034	0	0	0	0.000228072	0	0	0	0	0	0	0	0	0	0	0	0	0.00022976	0.000123012	0.000195114	0	0	0.000249756	0	0	0	0	0	0	0	0
UQCRQ	0	0	0	0	0	0	0	0	0	0	0.000148302	0.000127934	0	0	0	0	0	0	0	0	0	0	0	0	0.000142241	0.000144595	0	0	0	0	0	0	0	0	0	0	0	0	0	0	0	0.000109429	0	0	0	0	0	0	0
CXCL14	0	0	0	0	0	0	0	0	0	0	0	0	0	0	0	0	0	0	0	0.000152504	0	0	0	0	0	0	0	0	0	0	0	0	0	0	0	0	0	0	0	0	0	0	0	0	0	0	0	0	0
CD14	0	0	0	0	0	0	0	0	0	0	0	0	0.000102573	0	0	0	0.000102573	0	0	0	0	0	0	0	0	0	0.000128027	0	0	0	0	0	0	0	0	0	0	0	0	0	0	0	0	0	0	0	0	0	0
CSF1R	0.000722859	0.000687195	0.000691318	0.000698476	0.00065121	0.000703572	0.000645918	0.000669404	0.000686806	0.000576368	0.000659978	0.000688168	0.000847565	0.000692715	0.000751161	0.000698711	0.000847565	0.000767826	0.00067933	0.000470406	0.000848855	0.000663169	0.000633496	0.000683372	0.000739617	0.000540916	0.0006682	0.000737064	0.000658133	0.000883781	0.000675938	0.000505524	0.0010668	0.000545711	0.000700218	0.000637733	0.000698476	0.000534868	0.000581957	0.00059726	0.000643785	0.00111593	0.000528576	0.000732353	0.00068311	0.000683372	0.000505524	0.000614716	0.000637598
CD74	0.0180082	0.0173619	0.0152064	0.0176505	0.0175612	0.0186792	0.0179272	0.0148617	0.0188193	0.0174705	0.0185318	0.0191879	0.0154598	0.0155193	0.0171025	0.0164686	0.0154598	0.0187961	0.0162138	0.0156007	0.018247	0.0172534	0.0192473	0.0176498	0.0164375	0.00464425	0.0163751	0.0185101	0.0180722	0.0185089	0.0164644	0.0148747	0.0178683	0.0169205	0.014169	0.0184659	0.0176505	0.0115353	0.0156714	0.0147968	0.0159748	0.0076964	0.0181576	0.0149371	0.017564	0.0176498	0.0148747	0.0119877	0.017947
GPX3	0	0	0	0	0	0	0	0	0	0	0	0	0	0	0	0	0	0	0	0	0	0	0	0	0	0	0	0	0	0	0	0	0	0	0	0	0	0	0	0	0	0	0	0	0	0	0	0	0
SPARC	0.00202163	0.00241958	0.00210021	0.00222291	0.00247013	0.00287044	0.00201961	0.00184626	0.00163902	0.00105402	0.00161687	0.00231121	0.00194383	0.00171305	0.00201087	0.00164517	0.00194383	0.00224346	0.00115824	0.002285	0.00274463	0.00186758	0.00207179	0.00205354	0.00262543	0.00201379	0.00212219	0.0018742	0.00189449	0.00214655	0.00197172	0.00167969	0.00199689	0.00107521	0.00228527	0.00217923	0.00222291	0.00253097	0.00211597	0.00178244	0.00183012	0.00297124	0.00137079	0.00224075	0.00215525	0.00205354	0.00167969	0.000876453	0.00251668
CCNG1	0	0	0	0	0	0	0	0	0	0	0	0	0	0	0	0	0	0	0	0	0	0	0	0	0	0	0	0	0	0	0	0	0	0	0	0	0	0	0	0	0	0	0	0	0	0	0	0	0
MEF2C	0	0	0	0	0.00106009	0	0	0.000561692	0	0.000507634	0	0.00156734	0.00172552	0	0	0	0.00172552	0.00154467	0.00103518	0	0	0	0.000476845	0.00116972	0	0	0	0.00211817	0.000440033	0	0.000728611	0	0.00115508	0.000565694	0	0.00136403	0	0	0	0	0.000951773	0	0.000972745	0	0.00138805	0.00116972	0	0	0
GLRX	0	0.000187836	0.000274887	0.000185472	0.000177594	0.00015701	0	0.000389506	0	0.000120954	0.000112643	0	0.000296008	0	0.000182904	0	0.000296008	0	0.000131431	0.000199629	0.000139288	0	0.000248256	0.0001311	0	0.000190662	0.000177288	0.000136311	0	0	0.000429765	0	0.000389317	0	0	0.000148224	0.000185472	0	0	0.000104704	0	0	0.000170184	0	0.000139838	0.0001311	0	0	0.000348731
ELL2	0.00014005	0.000197492	0.00028596	0.000654418	0	0	0.000476144	0	0	0	0	0	0	0	0	0	0	0	0	0.000821948	0.000408522	0	0.000672254	0.000302581	0	0.00082816	0	0	0	0	0.000115104	0	0	0	0.00025048	0.000227578	0.000654418	0	0	0	0.000703461	0	0	0.000125431	0	0.000302581	0	0	0
CAST	0	0	0	0.000394913	0.000245059	0	0	0	0	0	0	0.000685112	0	0	0	0	0	0.000319508	0.00017201	0.000414981	0	0	0.000109083	0.000215558	0	0.000468065	0	0	0	0	0	0	0	0	0	0	0.000394913	0.000273808	0	0	0	0.000227373	0	0	0	0.000215558	0	0.000112094	0.00010825
COX5B	0	0	0	0	0	0	0	0	0	0	0	0.000245957	0	0	0	0	0	0.000128326	0	0	0	0	0	0	0	0.000195569	0	0	0	0	0	0	0	0.000136963	0	0	0	0	0	0	0	0	0	0	0	0	0	0	0
TBC1D8	0	0	0	0	0	0	0.000158618	0	0.000146441	0	0	0	0	0	0	0	0	0	0	0.000143372	0	0	0	0	0	0.000101123	0	0.000104402	0	0	0	0	0	0	0	0.000116326	0	0	0	0	0	0	0	0.000121527	0	0	0	0	0
FHL2	0	0	0	0	0	0	0	0	0	0	0	0	0	0	0	0	0	0	0	0	0	0	0	0	0	0	0	0	0	0	0	0	0	0	0	0	0	0	0	0	0	0	0	0	0	0	0	0	0
ACTG2	0	0	0	0	0	0	0	0	0	0	0	0	0	0	0	0	0	0	0.00010862	0	0	0	0	0	0	0	0	0	0	0	0	0	0	0	0	0	0	0	0	0	0	0	0	0	0	0	0	0	0
XDH	0.000118147	0	0.000111896	0.000133129	0	0	0	0	0.000139601	0.000126859	0.000190177	0.00013511	0	0.000184036	0	0	0	0	0	0.000899659	0.000120062	0	0.000338707	0	0	0.000320137	0	0	0	0.000152067	0	0	0.000126638	0	0	0	0.000133129	0.000115433	0	0	0	0	0	0.000109111	0.000113711	0	0	0.000198019	0
QPCT	0.000147829	0	0	0	0.000139621	0.00015643	0.000153303	0	0.000155868	0.000119077	0	0.000110606	0.000160683	0	0	0.000150325	0.000160683	0.000131329	0	0.000132386	0.000145129	0.000146846	0.000131184	0.00013511	0.000145439	0.000144385	0.000148953	0	0	0.000138493	0.000148873	0	0.000228221	0	0	0.000147548	0	0	0	0	0.000176326	0	0	0	0.000159475	0.00013511	0	0.000116434	0
EPAS1	0.00247761	0.00256734	0.00211574	0.0023766	0.00240126	0.00268467	0.00265621	0.00235043	0.0029812	0.00177034	0.00211374	0.00308309	0.00239867	0.00252325	0.0027373	0.00265154	0.00239867	0.00263365	0.00209554	0.00245111	0.00326183	0.00205972	0.00285636	0.00222847	0.00240217	0.00144916	0.0022982	0.00239523	0.00213375	0.00242578	0.00254772	0.00220754	0.00240016	0.00250744	0.00261086	0.00277302	0.0023766	0.00202089	0.00218623	0.00240767	0.00197261	0.00167033	0.00203439	0.00237024	0.00184648	0.00222847	0.00220754	0.00164116	0.00250582
SPTBN1	0.00136773	0.00185449	0.00138464	0.00292019	0.0025859	0.00102838	0.00150423	0.00122954	0.00167314	0.000574911	0.000965404	0.000989706	0.00113746	0.00215279	0.00215247	0.00151992	0.00113746	0.00197516	0.00109939	0.00236183	0.00179509	0.00199162	0.00138699	0	0.00184525	0.00175901	0.000924863	0.00264367	0.00276087	0.00248479	0.0013528	0.00151131	0.00278591	0.00215355	0.00153875	0.00206816	0.00292019	0.00206569	0.00153043	0.00222298	0.00234642	0.00317004	0	0.00208625	0.0015808	0	0.00151131	0.000464751	0.00122685
CCDC88A	0	0	0	0	0	0.000103762	0	0	0	0	0	0	0	0	0	0	0	0	0	0	0	0.000115378	0	0	0	0	0	0	0	0	0	0	0	0.000121011	0	0	0	0	0	0	0	0.000633558	0	0	0	0	0	0	0
LIMS1	0	0	0	0	0	0	0	0	0	0	0	0	0	0	0	0	0	0	0	0	0	0	0	0	0	0	0	0	0	0	0	0	0	0	0	0	0	0	0	0	0	0	0	0	0	0	0	0	0
IL1B	0.000922896	0.00105967	0.000890676	0.001288	0.000656962	0.00109637	0.00131082	0.00109351	0.00134357	0.000953761	0.00145734	0.00132815	0.00130256	0.00112669	0.00111556	0.00119314	0.00130256	0.00134296	0.00119103	0.000930492	0.00118371	0.00118352	0.0011457	0.000595262	0.00125505	0.000744087	0.000761348	0.00105371	0.000931438	0.000907702	0.00140667	0.000741384	0.0013192	0.00120121	0.000886271	0.00106908	0.001288	0.000925456	0.000945296	0.00117942	0.000951719	0.00118245	0.000952938	0.000921474	0.00107646	0.000595262	0.000741384	0.000401121	0.00100663
TMSB10	0.00218329	0.00239684	0.00253763	0.00250488	0.00373691	0.00213722	0.000825914	0.00166285	0.00126468	0	0	0.000631251	0.000895786	0.00170918	0.00307302	0.00120738	0.000895786	0	0.00354779	0.00270418	0.00268418	0.000611132	0	0.00166957	0.00259682	0.00123705	0	0.00299316	0	0.0034869	0.0021482	0.00178144	0.00335667	0.00208439	0.00217716	0.00194563	0.00250488	0.00271795	0.000874759	0	0.00109062	0.00214882	0	0.00277007	0	0.00166957	0.00178144	0.00120884	0.000532106
B3GNT2	0	0	0	0	0	0.00077426	0	0	0	0	0	0	0	0	0	0	0	0	0	0	0	0	0	0	0	0	0	0	0	0	0	0	0	0	0	0	0	0	0	0	0	0	0	0	0	0	0	0	0
LBH	0	0	0.000196547	0	0.00028526	0	0	0	0.00012709	0	0.000888774	0	0.000174565	0	0	0	0.000174565	0	0.000841307	0.000427593	0	0.000135115	0	0	0	0	0.000138227	0	0.000588105	0	0	0	0.000125235	0.000305853	0	0	0	0	0	0	0	0	0	0.000206658	0.000157428	0	0	0	0
COX8B	0.000715609	0.000715689	0.000474387	0.000827491	0.00069782	0.000829558	0.000706713	0.000536635	0.000536416	0.000461426	0.000597223	0.000502819	0.000598942	0.000535395	0.000738228	0.000777549	0.000598942	0.000622228	0.000811578	0.00021173	0.000754615	0.000642533	0.000759804	0.000669051	0.000602288	0.000344506	0.000672672	0.000711153	0.000623084	0.00066768	0.000746532	0	0.000773066	0.000374322	0.000664351	0.000714868	0.000827491	0.000537593	0.000712917	0.000643531	0.000708198	0.000754892	0.000526431	0.000607416	0.000791304	0.000669051	0	0.000190763	0.00062133
GGTA1	0	0	0	0.000488364	0	0.00013983	0	0	0	0	0.0001038	0.000476176	0	0	0	0	0	0	0	0	0	0	0	0.000111523	0	0.000381377	0.000108546	0	0	0	0	0.000147808	0.000236099	0	0	0	0.000488364	0	0	0	0	0	0	0	0	0.000111523	0.000147808	0	0
PTGS1	0	0	0	0	0	0	0	0	0	0	0	0	0	0	0	0	0	0	0	0	0	0	0	0	0	0	0	0	0	0	0	0	0	0	0	0	0	0	0	0	0	0	0	0	0	0	0	0	0
SET	0	0.00021675	0	0.000235084	0.000236907	0	0	0	0	0	0.000202313	0.00020465	0.00020373	0	0.000232342	0.000241108	0.00020373	0	0	0	0	0	0	0	0.00017809	0.000242333	0	0.000210686	0	0	0	0.000207096	0	0	0	0.000153848	0.000235084	0	0	0	0	0	0	0	0.000208528	0	0.000207096	0	0.000178926
FAM78A	0	0	0	0	0	0	0	0	0	0	0	0	0	0	0	0	0	0	0	0	0	0	0.000169521	0	0	0	0.000253671	0	0	0	0	0	0	0	0	0	0	0	0	0	0	0	0	0	0	0	0	0	0
EGFL7	0.00103224	0.00190632	0.00147557	0.00223505	0.00163937	0.00135367	0.0015634	0.00144772	0.00152172	0.00115842	0.000974519	0.00207323	0.00138686	0.00145047	0.00160553	0.00100635	0.00138686	0.00133254	0.00168806	0.00134084	0.00118035	0.00144736	0.00173774	0.00134331	0.00225701	0.00122693	0.000963933	0.00226452	0.00161067	0.00121448	0.00163232	0.00124805	0.0021116	0.00148113	0.00148074	0.00173028	0.00223505	0.00200093	0.00150374	0.00118431	0.00183931	0.00258716	0.00221587	0.0018669	0.00108415	0.00134331	0.00124805	0.000916565	0.00159651
EEF1A1	0.000808817	0.00105397	0.000760826	0.0012035	0.00158164	0.000916795	0.000635904	0.00101858	0.00101053	0.000704695	0.000459961	0.00170234	0.000819734	0.000579079	0.000952596	0.000817259	0.000819734	0.00106939	0.000930942	0.000883349	0.00105856	0.00070999	0.000968646	0.000425061	0.00108859	0.000829048	0.000879658	0.00160639	0.00104974	0.00123157	0.00117263	0	0.000836899	0.00102989	0.000932887	0.00111132	0.0012035	0.000226871	0.000895957	0.000201296	0.00079298	0.00131796	0.00072886	0.000817105	0.000849406	0.000425061	0	0.000452045	0.000922373
PKIB	0.00016591	0	0.000110199	0.000314901	0.000110172	0	0.000156093	0.000104897	0	0.000200124	0.000165937	0	0	0.000174202	0.000157713	0.000151687	0	0.000194217	0	0.00214743	0	0.000106562	0.000200526	0.000120325	0.000180763	0	0.000235588	0.000152342	0.000114859	0	0	0	0.000188372	0	0	0	0.000314901	0	0.000114234	0	0.000173161	0.0018871	0.000130258	0	0	0.000120325	0	0	0.000127752
GJA1	0	0	0	0.000117475	0.000112493	0	0	0	0	0	0	0.000120319	0	0	0	0	0	0	0	0	0	0	0	0	0	0	0	0	0	0	0	0.000243536	0.000129224	0	0.00011826	0	0.000117475	0	0	0	0	0	0	0	0	0	0.000243536	0	0
PRDM1	0.000242875	0.000246734	0.000118279	0.000244675	0.000138321	0.000405392	0.000197958	0.000106271	0.000163055	0.000378946	0.000209721	0.000109417	0.00012001	0	0.000123633	0.00020064	0.00012001	0	0.00012452	0	0.000135945	0.000265002	0.000411036	0.000112512	0.000120568	0.000207366	0.000223018	0.000281495	0.000204865	0.000256173	0.000151663	0	0	0	0	0.000329971	0.000244675	0.000414197	0.000234988	0.00015158	0.000223334	0.00031029	0.000136719	0.000130515	0.000145227	0.000112512	0	0	0.000123172
PNISR	0	0	0	0	0	0	0	0	0	0	0	0	0	0	0	0	0	0	0	0	0	0	0	0	0	0	0	0	0	0	0	0	0	0	0	0	0	0	0	0	0	0.00019478	0	0	0	0	0	0	0
AKIRIN2	0	0	0	0	0	0	0	0	0	0	0	0	0	0	0	0	0	0	0	0	0	0	0	0	0	0	0	0	0	0	0	0	0	0	0	0	0	0	0	0	0	0	0	0	0	0	0	0	0
VNN2	0.000588439	0.000541192	0.000506242	0.000563447	0.000704653	0.000658969	0.00109484	0.000648446	0.000606349	0.000549976	0.000621079	0.000925524	0.000667473	0.000949511	0.000658158	0.000911402	0.000667473	0.000744743	0.000737162	0.000802316	0.0010805	0.000676238	0.000806825	0.000469567	0.000692371	0.000754387	0.000657817	0.00100479	0.000498358	0.000751481	0.000853426	0.000364954	0.000680566	0.000494574	0.000604209	0.000680579	0.000563447	0.000647961	0.000687558	0.000568914	0.000690755	0.000717961	0.000552918	0.000968494	0.00048847	0.000469567	0.000364954	0.000388903	0.000698821
ABRACL	0	0.000203013	0	0	0	0	0	0	0	0	0	0.000798566	0	0	0	0	0	0	0.00058848	0	0	0	0	0	0	0	0	0.000384654	0	0	0	0.000132979	0	0	0	0	0	0	0	0	0	0.00135782	0	0	0	0	0.000132979	0	0
AKAP12	0.00113027	0.000851622	0.00115147	0.000964881	0.00138563	0.00112151	0.00117961	0.000839814	0.000751511	0.000816254	0.000788181	0.00100663	0.00100857	0.00108164	0.000946943	0.000782229	0.00100857	0.00121898	0.00127188	0.000822578	0.00123029	0.000784599	0.000876929	0.000907596	0.00135186	0.00101706	0.000749909	0.00112759	0.000846076	0.00125136	0.00111022	0.000861461	0.00119466	0.000839954	0.000915485	0.000932247	0.000964881	0.000754018	0.000822406	0.000628507	0.00117118	0.000582375	0.000878804	0.00116706	0.000870079	0.000907596	0.000861461	0.000588103	0.000996712
CNKSR3	0	0	0	0	0	0	0	0	0	0	0	0	0	0	0	0	0	0	0	0.000100085	0	0	0	0	0	0	0	0	0	0	0	0	0	0	0	0	0	0	0	0	0	0	0	0	0	0	0	0	0
SYTL3	0	0.000109917	0.00019805	0	0.000128926	0	0.000211665	0.000147587	0.000211433	0.000194102	0.000235284	0	0.000197876	0.000152237	0.000178858	0.000153691	0.000197876	0.000196437	0.000109681	0	0.000242258	0	0.000130679	0.000211182	0.000281911	0.000166066	0	0.000132984	0	0.00024976	0.000170443	0	0	0.000172995	0	0.000107648	0	0.000118112	0	0.000188557	0	0.000100622	0.000115574	0.000143356	0.000138251	0.000211182	0	0.000109624	0.000203798
SPG21	0.000147185	0.000274565	0.000250663	0.000268768	0.000164081	0.000185732	0.000127632	0.000171169	0.000138177	0.000109484	0	0.000130026	0	0.00012998	0.000287231	0.000200305	0	0.000202106	0.000414764	0	0	0.000205644	0.000165546	0.000121702	0.000467227	0	0	0.000300758	0.000150639	0.000239598	0.000138542	0.000166495	0.000379536	0.000201601	0.000276904	0.000202625	0.000268768	0.000228616	0.00025592	0.000172744	0.000233434	0.000380053	0.000180211	0.00031087	0.000174218	0.000121702	0.000166495	0.000133392	0.000173471
DENND4A	0.00134308	0	0.00149956	0.00065499	0.000898886	0.000411194	0	0.000335337	0	0	0.000204662	0.000876595	0	0	0.000995867	0	0	0	0.000442601	0.000986006	0.000369353	0	0.000979021	0.00167717	0	0.000673811	0	0	0	0.00128849	0	0	0.000408979	0	0	0	0.00065499	0.000853026	0.000594186	0	0	0.00182015	0	0.00053644	0.000625517	0.00167717	0	0	0
RPLP1	0.000379541	0.00133648	0.00123427	0.00180728	0.000640731	0.00065326	0.00130403	0.000730365	0.00152259	0.000938121	0.000383935	0.000526525	0	0.000464199	0	0.00143709	0	0.00132354	0.00107883	0.000757625	0.00145128	0.00113404	0.000712497	0.00205935	0.00144625	0.00240499	0	0.00101882	0.000157762	0.00197231	0.000582748	0.00073491	0.000520879	0.000743052	0	0.00113696	0.00180728	0	0.000976827	0.000313534	0.000693672	0.00226622	0	0.000425705	0.00129605	0.00205935	0.00073491	0.00077851	0.00135909
ENSBTAG00000055197	0.0021603	0.0019669	0.00148876	0.00165118	0.00180493	0.00200099	0.00202294	0.0016469	0.00238311	0.00238826	0.00203174	0.00171341	0.0020838	0.00137424	0.00222554	0.00212734	0.0020838	0.00203631	0.00227962	0.0016005	0.00208901	0.00177413	0.00186902	0.00193569	0.00248395	0.00203012	0.00144418	0.00249036	0.0018972	0.00190891	0.00183024	0.00151326	0.00222159	0.00146382	0.00153321	0.00171558	0.00165118	0.000828712	0.00185875	0.00166671	0.00168907	0.00156303	0.00175731	0.00129657	0.0019835	0.00193569	0.00151326	0.00105678	0.00220151
RNASE6	0.000334489	0.000344382	0.000345827	0.000409173	0.000313408	0.000388163	0.00048658	0.000453243	0.000498348	0.000647373	0.000598089	0.000156849	0.000586596	0.000373313	0.000286855	0.000397148	0.000586596	0.000439515	0.000270672	0.000340813	0.000562078	0.000404911	0.000329587	0.000261355	0.000701549	0.000396538	0	0.000431828	0.000349286	0.000346186	0.00040917	0	0.000403234	0.000307967	0.000442725	0.000562874	0.000409173	0.000360348	0.000175664	0.000453571	0.000123048	0.000655229	0.000462934	0.000650124	0.000332748	0.000261355	0	0.000221129	0.000419191
PNP	0.00170642	0.00166681	0.00289436	0.00123658	0.00241237	0.0015397	0.00176496	0.00258729	0.00206657	0.00216903	0.00210352	0.00153312	0.00158162	0.00306549	0.00210925	0.00201392	0.00158162	0.00205207	0.00194171	0.00292411	0.0019106	0.00143834	0.00193973	0.00205415	0.00255521	0.00172786	0.00148473	0.00244279	0	0.00200399	0.00167737	0.000934294	0.00157583	0.00339394	0.00195006	0.00179716	0.00123658	0.00194097	0	0.00205875	0.0021389	0.00224589	0.00100219	0.00229927	0.00188417	0.00205415	0.000934294	0.00190457	0.00264042
THBS1	0	0	0	0	0	0	0	0	0	0	0	0	0	0	0	0	0	0	0	0	0	0	0	0	0	0	0	0	0	0	0	0	0	0	0	0	0	0	0	0	0	0	0	0	0	0	0	0	0
RPS27L	0	0	0	0	0	0	0	0	0	0	0	0	0	0	0	0	0	0	0	0	0	0	0	0	0	0	0	0	0	0	0	0	0	0	0	0	0	0	0	0	0	0	0	0	0	0	0	0	0
TPM1	0.000765952	0.000624825	0.000737855	0.000484624	0.000584865	0.000621728	0.000668988	0.000677762	0.000738588	0.00071807	0.00062367	0.00058815	0.000367256	0.000432064	0.000637444	0.000559377	0.000367256	0.000644553	0.000508907	0.000854076	0.000657221	0.000430687	0.000641949	0.00050188	0.000758256	0.000486565	0.000586719	0.000426713	0.000728951	0.000530285	0.000856344	0.000382686	0.000625538	0.000421755	0.000601035	0.00081632	0.000484624	0.000636764	0.000265614	0.000338685	0.000415773	0.000836268	0.000479574	0.000947685	0.000642224	0.00050188	0.000382686	0.000268555	0.000624242
C2CD4B	0.000174562	0.000152582	0.000111853	0.000127057	0.000184821	0.000124723	0.00017208	0.000149633	0.000224219	0	0	0.000109124	0	0.00011251	0.00012761	0.000148773	0	0.000143487	0.000158704	0	0.000166842	0.000179338	0.000135526	0.000149158	0.000150983	0.000183426	0.000246866	0.000143246	0.000128956	0.000149227	0.000122371	0.000165551	0.000155775	0.000113419	0.000290312	0.000146462	0.000127057	0.000164934	0.000169274	0.00014736	0	0.000249166	0.000227861	0.000154709	0	0.000149158	0.000165551	0	0.000138511
RAB27A	0	0	0	0	0	0	0	0	0	0	0	0	0	0	0	0	0	0	0	0.000135027	0	0	0	0	0.000200603	0	0	0	0	0	0	0	0	0	0	0	0	0	0	0	0	0	0	0	0	0	0	0	0
USP8	0	0	0	0	0	0	0	0	0	0	0	0	0	0	0	0	0	0	0	0	0	0	0	0	0	0	0	0	0	0	0	0	0	0	0	0	0	0	0	0	0	0	0	0	0	0	0	0	0
SQOR	0	0	0	0	0	0	0	0	0	0	0	0	0	0	0	0	0	0	0	0.000340764	0	0	0	0	0	0	0	0	0	0	0	0	0	0	0	0	0	0	0	0	0	0.000299097	0	0	0.000360177	0	0	0	0
ZFP36L1	0	0	0	0	0.000364549	0	0	0	0	0	0	0	0	0	0	0	0	0	0	0.000339929	0	0	0	0	0	0	0	0	0	0	0	0	0.000140106	0	0	0	0	0	0	0	0	0	0	0	0	0	0	0	0
BATF	0	0.000190268	0	0	0	0	0.000242152	0.000211114	0	0	0	0.000116294	0	0.000247004	0.000138257	0	0	0.000119706	0	0.000217843	0.000131359	0.000141057	0.000149876	0.000245265	0.000165383	0	0.000124831	0.000127072	0.000149808	0.000118668	0.000132963	0	0	0.000165988	0.000222819	0	0	0.000140068	0.000175625	0.000122499	0	0.000103904	0	0.000137987	0	0.000245265	0	0	0.000153917
TGFB3	0	0	0	0	0	0	0	0	0	0	0	0	0	0	0	0	0	0	0	0	0	0	0	0	0	0	0	0	0	0	0	0	0	0	0	0.000154812	0	0	0	0	0	0	0	0	0	0	0	0	0
ENSBTAG00000048782	0	0.00242371	0.00194123	0.00296783	0.00351586	0.00208264	0.00267883	0.00133451	0.00375717	0.00253581	0.00232691	0.00334957	0.000574244	0.00106182	0.00252307	0.00274802	0.000574244	0.00354082	0.000178533	0.00244096	0.00178785	0.000544887	0.00233652	0.00175983	0.00181306	0.00213629	0	0.000161856	0.00255648	0.00241977	0.00169537	0	0.0027887	0.00175519	0.0022325	0.00221919	0.00296783	0.00192331	0.00235663	0.00175603	0.000564977	0.00201878	0.0022599	0.00275394	0.000666483	0.00175983	0	0	0.00221789
B2M	0.00259989	0.00302605	0.00110137	0.000772061	0.00308205	0.00421029	0.00266407	0.00218864	0.00232104	0.00144503	0.00234945	0.00105434	0.00192216	0.00232474	0.0036801	0.00265143	0.00192216	0.00308148	0.00325493	0.00166976	0.00237626	0.00202973	0.00266892	0.00236907	0.00385908	0.00239841	0.00245452	0.00113217	0.0024551	0.00340887	0.00222078	0.000128206	0.00242887	0.00216334	0.00270113	0.00346905	0.000772061	0.000410799	0.00215849	0.00265369	0	0.00153619	0.000499034	0.00253058	0.00158174	0.00236907	0.000128206	0	0.00189829
TSC22D1	0	0.000115015	0	0	0.000174507	0	0.000118503	0	0.000206712	0.000187735	0	0	0.000111737	0.0001044	0.000225838	0.000167384	0.000111737	0.000168178	0	0.000100956	0	0	0.000229227	0.000167463	0.000204626	0.000200818	0	0.00023114	0	0.000303863	0	0	0.000161518	0	0	0	0	0	0.000235436	0	0	0.00024763	0	0	0.000108246	0.000167463	0	0	0
LCP1	0.00361203	0	0	0.00475078	0	0.00396105	0.00289968	0.00172207	0.00260162	0.000938535	0.0023585	0	0.003134	0.00365652	0.00350117	0.00457529	0.003134	0.00288101	0.00385915	0.00271399	0.00338306	0.00318557	0.00280146	0.00273592	0.00274867	0.00418147	0.00439424	0.00471038	0.00340965	0	0.00387989	0	0.00313444	0	0.00548068	0.00383702	0.00475078	0.000247209	0.0025258	0	0.00390651	0	0	0.00324135	0	0.00273592	0	0.00230594	0.00323292
RUBCNL	0.000278716	0.000411939	0.000374803	0.000475767	0.000360895	0.000381399	0.00033578	0.000380683	0.000417593	0.00037364	0.000300045	0.00133254	0.000191102	0.000417792	0.000406327	0.000345625	0.000191102	0.000422374	0.000483549	0.000449342	0.000382363	0.000335666	0.000363704	0	0.000409691	0.000656669	0.000398891	0.000372996	0.000392091	0.000494374	0.000421317	0.000301933	0.000516619	0.000358409	0.000375302	0.000450684	0.000475767	0.00117867	0.000356217	0.000237218	0.000415565	0.000991803	0.000335296	0.000425223	0.000371779	0	0.000301933	0.000318936	0.000444395
N4BP2L2	0	0	0	0	0	0	0	0	0	0	0	0	0	0.000289718	0	0	0	0	0	0	0	0	0	0	0.000174099	0	0	0	0	0	0	0	0.000209374	0	0	0	0	0	0	0	0	0	0	0	0	0	0	0	0
ALOX5AP	0	0.000110062	0	0	0	0	0	0	0	0	0	0	0	0	0	0	0	0	0	0	0	0	0	0	0	0	0	0	0	0	0	0	0	0	0	0	0	0	0	0	0	0	0	0	0	0	0	0	0
RPL21	0.000103038	0	0	0.000690233	0.000127389	0.000566636	0	0	0	0	0	0	0	0.000108133	0	0	0	0	0	0.000101952	0	0	0	0.00021164	0.000177959	0	0	0.000273079	0	0	0	0	0	0	0	0	0.000690233	0	0.000183249	0	0	0	0	0	0	0.00021164	0	0	0.000138648
SAP18	0.000606181	0	0.000423507	0	0.00129302	0.000749193	0	0	0.000540298	0	0	0.00146101	0.000401983	0.000856111	0.00052169	0.000802977	0.000401983	0.000134464	0.000932247	0	0.000463202	0.000515797	0.000913741	0	0	0	0	0.000700952	0.000436689	0.000579202	0.000739792	0	0.000628519	0.000794194	0.000576677	0.000433251	0	0	0.00109825	0.00130993	0	0.00328425	0	0.00101084	0.00049343	0	0	0	0.000817382
SPRY2	0	0	0	0	0.000243996	0.000124256	0.00016618	0.000152037	0	0.000152046	0.000282644	0	0.000150289	0.000152678	0.00011941	0.000139304	0.000150289	0	0	0	0	0.000152475	0.000155584	0	0	0	0.000109121	0.000139494	0.000135316	0.000138002	0.000195745	0	0.000183665	0	0	0	0	0	0.000128703	0	0	0	0.000110039	0	0	0	0	0	0
MBNL2	0	0.00022708	0	0.000116075	0	0.000137571	0	0	0	0	0	0	0	0	0	0	0	0	0	0	0	0	0	0.000168452	0	0	0	0	0	0	0	0	0	0	0.000142406	0.000187212	0.000116075	0	0	0	0	0	0	0	0	0.000168452	0	0	0
ITGBL1	0	0	0	0	0	0	0	0	0	0	0	0	0	0.000102058	0	0.000111118	0	0.00010653	0.000113998	0	0.000108703	0	0	0	0.000112256	0	0.000101845	0	0	0.000105737	0	0	0	0.0001	0	0	0	0	0	0	0	0	0	0	0	0	0	0	0
ARGLU1	0	0	0	0.000142199	0	0	0	0	0.000116034	0	0	0.000365498	0	0	0	0	0	0	0	0	0	0	0	0	0	0	0	0	0	0	0	0	0	0	0	0.000257815	0.000142199	0.000258326	0.000203651	0	0	0	0	0	0	0	0	0	0
TNFSF13B	0	0	0	0	0	0	0	0	0	0	0	0	0	0	0	0.000112392	0	0.000110415	0.000116783	0	0.000115461	0	0.000114206	0.000102281	0	0	0	0.000103204	0	0	0	0	0	0	0	0.000105862	0	0	0	0.000101948	0	0.000467233	0.00011679	0	0	0.000102281	0	0	0.000119895
COL4A1	0.0021695	0.0033883	0.00213429	0.00233388	0.00320358	0.00264781	0.00269452	0.00211529	0.0030611	0.00237325	0.00295124	0.00301479	0.00237755	0.00359589	0.00316954	0.00238314	0.00237755	0.00237737	0.00326578	0.00148865	0.00358221	0.00325462	0.00264538	0.00290398	0.00325607	0.00171629	0.00267728	0.00293887	0.00226538	0.00301827	0.00260848	0.00234621	0	0.00290408	0.00277258	0.00310428	0.00233388	0.00264275	0.00277	0.00210196	0.00270344	0.00358557	0.00270525	0.00291255	0.00248248	0.00290398	0.00234621	0.00143272	0.00318566
BIRC3	0	0	0	0.00101876	0	0	0	0	0	0	0	0.000131925	0	0	0	0.000149798	0	0	0	0	0	0	0	0	0.000131529	0	0	0	0	0	0	0	0	0	0.000905006	0.000142031	0.00101876	0	0	0.000117714	0.000218418	0.00203536	0.00013708	0	0	0	0	0	0
POU2AF1	0	0	0	0	0.00223874	0.000870432	0.00115193	0.000852995	0.00180311	0.00207049	0.000805699	0	0.00221231	0.00104509	0	0.00117412	0.00221231	0	0	0	0	0	0	0	0	0	0	0	0	0	0	0	0	0	0	0.0014399	0	0	0	0	0.00147702	0	0	0	0	0	0	0	0
CRYAB	0.000536139	0.00107538	0.000865073	0.00102902	0.00110744	0.00105876	0.000843611	0.00086365	0.000901819	0.000694405	0.00078865	0.000712598	0.000468612	0.000714733	0.000859332	0.000748881	0.000468612	0.0010602	0.000769647	0.000889994	0.000954497	0.000926472	0.00152156	0.000937155	0.000730496	0.0009251	0.00101629	0.000801862	0.000748467	0.000862522	0.000897834	0.000525188	0.00104849	0.00133068	0	0.00098136	0.00102902	0.000544089	0.000570383	0.00105968	0.000961624	0.000625663	0.000857824	0.000752134	0.00101621	0.000937155	0.000525188	0.00075833	0.000806963
CD3E	0.00556218	0.00553952	0.00434688	0.00476728	0.00447375	0.00490202	0.00451038	0.00468241	0.00397	0.00394965	0.00386924	0.00477842	0.00449076	0.00504982	0.00484871	0.00460695	0.00449076	0.00497308	0.0048942	0.00401344	0.00474974	0.00376947	0.00448061	0.00505684	0.00517901	0.00563541	0.0042663	0.00639741	0.004814	0.00462817	0.00526374	0.00421223	0.00528711	0.00417319	0.00426239	0.00451512	0.00476728	0.0024558	0.00386431	0.0033088	0.00405449	0.00340326	0.00328373	0.00388055	0.0039333	0.00505684	0.00421223	0.00287665	0.00498255
THY1	0.000682549	0.000890222	0.000660769	0.000951302	0.000956974	0.00119692	0.00113062	0.000925124	0.000830083	0.00087167	0.00111216	0.000846653	0.000727212	0.000879059	0.000959773	0.001096	0.000727212	0.00111476	0.00119555	0.000657637	0.00114817	0.000871614	0.00108436	0.000797702	0.000922726	0.000563066	0.000396621	0.000660289	0.000516731	0.000862408	0.00105695	0.00076548	0.000956802	0.00111133	0.000856518	0.00128858	0.000951302	0.000468742	0.000831526	0.000809772	0.00117167	0.000986639	0.000928687	0.000951554	0.00100866	0.000797702	0.00076548	0.000214492	0.00107429
SORL1	0	0	0	0	0	0	0	0	0	0	0	0	0	0	0	0	0	0	0	0	0	0	0	0	0	0	0	0	0	0	0	0	0	0	0	0	0	0	0	0	0	0	0	0	0	0	0	0	0
LYVE1	0.000970063	0.00100305	0.000979341	0.000972765	0.000945626	0.000988992	0.000803557	0.000879116	0.00087793	0.000800204	0.000742993	0.00103646	0.000865752	0.000835021	0.00094051	0.000874148	0.000865752	0.000864571	0.000983192	0.000861136	0.000953067	0.00088894	0.000956751	0.00125653	0.000827481	0.000818442	0.00100656	0.000975943	0.000737527	0.000787568	0.00093228	0.00077579	0.000736658	0.000742906	0.00102548	0.000983976	0.000972765	0.000886045	0.000685273	0.000742114	0.0010125	0.00111169	0.000614125	0.000899587	0.000884921	0.00125653	0.00077579	0.000606223	0.000867423
RPL27A	0.000347665	0.000534033	0.000176181	0.000122486	0.00054326	0.000619721	0.000626912	0.00030132	0.000479205	0.000181879	0.000521825	0.000458049	0	0.000503317	0.00074257	0.000435085	0	0.000713018	0.000607402	0.000864009	0.00063715	0.000726369	0.000537383	0.000512893	0.0003386	0.000717326	0.000326536	0.000339044	0.000385138	0.000458414	0.000409558	0.000609202	0.000186733	0.000417635	0.000330221	0.000663882	0.000122486	0.000675608	0.000539031	0.000743049	0.000506464	0.000451194	0	0.000272372	0.000473746	0.000512893	0.000609202	0.00034907	0.000809502
CHRDL2	0.000128589	0	0	0.000154422	0.000133752	0.000194894	0	0.00011106	0.00012594	0	0	0.000179875	0.000127755	0.000154598	0.000171097	0	0.000127755	0.000108522	0.000130501	0	0.000142779	0.000144453	0.00017386	0	0	0.000111827	0.000100674	0	0	0.00015473	0.000135854	0.000228714	0	0.000172222	0.000197751	0.000121048	0.000154422	0.000133387	0.000125604	0.000141706	0	0	0	0	0	0	0.000228714	0	0
UVRAG	0.000135274	0.000154874	0.000211132	0	0.000265727	0.000147189	0.000209193	0.000169596	0.000152637	0.000124764	0	0.000185401	0.000117287	0.000173225	0.000147352	0.000130401	0.000117287	0.000165028	0.000162685	0.000151856	0.000171442	0	0.000192512	0.000192783	0.000146917	0.000145647	0.000154396	0.000272861	0	0.000123184	0.000163318	0	0.000181741	0.00013284	0.000186095	0.000138405	0	0.000522769	0	0	0	0.000128019	0.00011959	0.000159877	0.000113116	0.000192783	0	0	0.000174647
TSKU	0	0	0	0	0	0	0	0	0	0	0	0	0	0	0	0	0	0	0	0	0	0	0	0	0	0	0	0	0	0	0	0	0	0	0	0	0	0	0	0	0	0	0	0	0	0	0	0	0
RCN1	0	0.0002289	0.000273041	0.000157429	0.000232332	0.000220373	0.000277295	0.000270512	0.000233618	0.00026521	0.000229649	0.000273383	0.000303328	0.000261612	0.000272716	0.000275151	0.000303328	0.000239119	0.000303895	0.000223659	0.000307679	0.000232419	0.000258045	0.000263132	0.000306961	0.000166751	0.000234837	0.00030581	0.00030546	0.000303922	0.000310096	0	0.000208913	0.000303035	0	0.000242986	0.000157429	0	0.000211577	0.00023468	0.000216506	0	0.0002163	0.000305297	0.000264728	0.000263132	0	0	0.000294787
CD44	0.000118541	0.000861937	0.000291169	0.000642178	0.000382089	0.000387228	0.000212307	0.000280588	0.000204066	0.000220161	0.000571023	0.000238808	0.000174567	0.000285092	0.000213635	0.000187353	0.000174567	0	0.000303462	0	0.000162923	0.000377435	0.000224636	0	0.000210813	0	0.00025244	0.00029039	0.000301041	0.000680564	0.000168577	0	0.000671936	0.000285694	0.00019749	0.00057492	0.000642178	0.000347661	0.000270245	0.000232664	0.000239951	0.000125548	0.000150357	0.000160324	0	0	0	0	0.000537648
CD82	0.000863541	0.000754097	0.00060448	0.000687042	0.000696015	0.000623161	0.000699275	0.00054206	0.000616448	0.000664228	0.000508321	0.000464061	0	0.000385662	0.000541709	0.000478253	0	0.000479836	0.000509035	0.000752984	0.000520652	0.000435951	0.000435819	0.000576342	0.000747735	0.000322176	0.000490216	0.000551759	0.000256244	0.000472832	0.000428974	0.000462248	0.000549609	0.000515915	0.000600172	0.000423104	0.000687042	0.00065991	0.000433146	0.000659623	0.000471709	0.00122951	0.00054406	0.000685146	0.000562617	0.000576342	0.000462248	0.000497842	0.000518147
FNBP4	0	0	0	0	0	0	0	0	0	0	0	0	0	0	0	0	0	0.000121038	0	0	0	0	0.000553785	0	0.000192013	0.000475814	0	0	0	0.00010262	0	0	0.000250771	0.000207202	0	0	0	0	0	0	0	0	0	0	0	0	0	0	0
SMTNL1	0	0	0	0	0	0	0	0	0	0	0	0	0	0	0	0	0	0	0	0	0	0	0	0	0	0	0	0	0	0	0	0	0	0	0	0	0	0	0	0	0	0	0	0	0	0	0	0	0
SERPING1	0.00162192	0.00131719	0.00133265	0.00143968	0.00147813	0.00142133	0.00146047	0.00146676	0.00153678	0.00138791	0.00128948	0.0018013	0.0011944	0.00120751	0.0017487	0.00114542	0.0011944	0.00143406	0.00172333	0.000839506	0.00141712	0.00086713	0.00181145	0.00115611	0.00168407	0.0013442	0.000956797	0.00176533	0.00128338	0.0014986	0.00186515	0.000861098	0	0.0013791	0.00108462	0.00155464	0.00143968	0.00101258	0.0010513	0.00148855	0.00149997	0.00119743	0.000898349	0.00125217	0.00108185	0.00115611	0.000861098	0.000602397	0.00138368
TCN1	0.000643033	0.000665706	0.000561155	0.000782854	0.000642083	0.000709934	0.000551235	0.000534624	0.00065206	0.000599267	0.000582702	0.000490929	0.000584194	0.000573985	0.000557249	0.000565615	0.000584194	0.000702987	0.00052968	0.000620973	0.000591618	0.000541614	0.000526117	0.000588271	0.000599188	0.000619421	0.000468058	0.000598698	0.000351694	0.000614803	0.000435718	0.000548897	0.000545454	0.00053403	0.000480645	0.000609442	0.000782854	0.0011765	0.000498267	0.000233247	0.000525994	0.00119956	0.000521095	0.000476694	0.000553062	0.000588271	0.000548897	0.000378265	0.000629613
MS4A1	0.0296834	0.0299184	0	0.0276829	0	0.0289935	0.0268875	0.0293514	0.0289372	0.0315439	0.0308988	0.0313334	0.0278372	0	0.027894	0.0250851	0.0278372	0.0286975	0.0308325	0	0.0281466	0.0271064	0.0253575	0	0.0299761	0.0325905	0.0310382	0.0255001	0.0302507	0.028908	0.02935	0.0330172	0.0314685	0.0296011	0	0.0267916	0.0276829	0.032299	0.0277205	0.0297585	0	0	0.0341878	0.0273758	0.0285632	0	0.0330172	0	0.0282062
ITIH5	0.0011031	0.000871524	0.000761783	0.000736531	0.00107733	0.000954496	0.00101067	0.000930371	0.00107718	0.000818949	0.000899504	0.00109467	0.000890494	0.000792855	0.000980276	0.000980277	0.000890494	0.000807208	0.00131806	0.000708377	0.00109514	0.00082691	0.00111724	0.000873121	0.0011972	0.000776662	0.00107551	0.00088688	0.00111412	0.000902763	0.000826349	0.000771442	0.00108291	0.000977497	0.000964455	0.000984418	0.000736531	0.000757553	0.000784341	0.000774996	0.000892205	0.000945709	0.000878808	0.000879592	0.00094957	0.000873121	0.000771442	0.000550701	0.000741034
MAP3K8	0	0	0	0	0	0	0	0	0	0	0	0	0	0	0	0	0	0	0	0.000498327	0	0	0	0	0	0	0	0	0	0	0	0	0	0	0	0	0	0	0	0	0.000106708	0	0	0	0	0	0	0	0
MPP7	0	0	0	0	0	0	0	0	0	0	0	0	0	0	0	0	0	0	0	0	0	0	0	0	0	0	0	0	0	0	0	0	0	0	0	0	0	0	0	0	0	0	0	0	0	0	0	0	0
RRBP1	0	0	0	0	0	0	0	0	0	0	0	0	0	0	0	0	0	0	0	0	0	0	0	0.000381359	0	0	0	0	0	0	0	0	0	0	0	0	0	0	0	0	0	0	0	0	0	0.000381359	0	0	0
CST3	0.00158239	0.00173924	0.00102993	0.00155589	0.00144945	0.00181889	0.00185825	0.00169343	0.0017873	0.00143688	0.00145016	0.00144121	0.00176878	0.000376128	0.0014452	0.0016992	0.00176878	0.00149656	0.00151932	0.00219215	0.00170942	0.00173563	0.00182208	0.00178802	0.00127958	0.00156349	0.00156401	0.00173697	0.00153009	0.00154566	0.00142953	0.00110123	0.00135249	0.00106483	0.00133107	0.00204907	0.00155589	0.000919419	0.00160017	0.00142464	0.00107241	0.00138165	0.0012672	0.00136583	0.00177144	0.00178802	0.00110123	0.00116277	0.00143433
BMP2	0	0	0	0	0	0	0	0	0	0	0	0	0	0	0	0	0	0	0	0	0	0	0	0	0.000140791	0	0	0	0	0	0	0	0	0	0	0.000105322	0	0	0	0	0	0	0	0	0	0	0	0	0
EEF1A2	0.000511285	0.000722353	0.000641471	0.000639486	0.000650164	0.000718474	0.000705748	0	0.00072972	0.000507539	0.000595032	0.000776187	0.000717429	0.000642196	0.000824134	0.000606898	0.000717429	0.00073662	0.000707421	0.000548254	0.00077198	0.000574636	0.000729752	0.000715712	0.000758631	0.000525837	0.000656229	0.000809033	0.000717355	0.000763558	0.000599785	0.000607305	0.00085027	0.000768875	0.000879128	0.000716872	0.000639486	0.000379643	0.000593805	0	0.000594572	0.000698241	0.000413879	0.000822659	0.000503578	0.000715712	0.000607305	0.000354099	0.000697614
ATP5F1E	0	0	0	0	0	0	0	0	0	0	0	0	0	0	0	0	0	0	0	0.000347228	0	0	0	0	0	0	0	0	0	0	0	0	0	0	0	0	0	0	0	0	0	0	0	0	0	0	0	0.00034556	0
ID1	0.00182919	0.00237395	0.0019186	0.00217586	0.00197657	0.0019128	0.00170086	0.002383	0.00196277	0.00152328	0.00178694	0.00186752	0.00211946	0.00202434	0.00179203	0.00206734	0.00211946	0.00209334	0.00236772	0.00174432	0.00193677	0.002182	0.00206958	0.00216659	0.00207375	0.00157099	0.00200578	0.00227909	0.00237571	0.00218065	0.0025245	0.00170854	0.00231935	0.00179942	0.0021802	0.00220458	0.00217586	0.000687394	0.00111816	0.00172855	0.00220502	0.00186214	0.00215376	0.00234007	0.00230868	0.00216659	0.00170854	0.00118172	0.00221676
HCK	0.000201264	0.000557825	0.000460039	0.000976104	0.000311151	0.000350519	0.000509904	0.000572709	0.000462009	0.000503367	0.00111975	0.000522176	0.000571761	0	0.000729594	0	0.000571761	0.000380943	0.000611756	0.00237645	0.000677171	0.000526427	0.000714927	0.000354997	0.000424722	0.000266512	0.000380997	0.000505457	0.000790558	0.000450972	0.000481975	0.000314847	0.00080496	0.000788049	0.000544747	0.000831989	0.000976104	0.000509501	0.0003591	0.000478312	0.000423197	0.000779847	0.000303689	0.000411458	0.000179835	0.000354997	0.000314847	0.000142142	0.000575485
PROCR	0	0	0	0	0	0	0	0	0	0	0	0	0	0	0	0	0	0	0	0	0	0	0	0	0	0	0	0	0	0	0	0	0	0	0	0	0	0	0	0	0	0	0	0	0	0	0	0	0
MYL9	0.000472522	0.000357019	0.000324933	0.000426349	0.000352821	0.000269748	0.000326271	0.000302727	0.000291913	0.000283485	0.00030324	0.000585165	0.000426865	0.000396984	0.000434443	0.000323662	0.000426865	0.000395583	0.000419183	0.000331422	0.000393309	0.000277155	0.000377048	0.00027614	0.000521924	0.000355786	0.000323303	0.000496816	0.000321796	0.000577264	0.000302293	0	0.000480032	0.0002578	0.000576557	0.000342201	0.000426349	0.00040922	0.000289141	0.000335074	0.000316558	0.000623641	0.000288398	0.00033376	0.000286498	0.00027614	0	0.000218827	0.000366062
SDC4	0	0	0	0	0	0	0	0	0	0	0	0	0	0	0	0	0	0	0	0	0	0	0	0	0	0	0	0	0	0	0	0	0	0	0	0	0	0	0	0	0	0	0	0	0	0	0	0	0
DBNDD2	0	0	0	0	0	0	0	0	0	0	0	0	0	0	0	0	0	0	0	0	0	0	0	0	0	0	0	0	0	0	0	0	0	0	0	0	0	0	0	0	0	0.000560564	0	0	0	0	0	0	0
TNNC2	0.0010524	0.000890577	0.000727376	0.000983141	0.000517637	0.00116948	0.00100486	0.000789575	0.00119797	0.000803949	0.000938125	0.000883153	0.00100238	0.000923919	0.00109286	0.00100892	0.00100238	0.00110525	0.00105298	0.000878514	0.000978371	0.000940413	0.000972855	0.000844433	0.000849448	0.000739204	0.000892351	0.000993353	0.000850335	0.000977662	0.0010184	0.000516086	0.000588129	0.000829507	0.00105759	0.00102375	0.000983141	0.000362708	0.000821698	0.000703317	0.000717713	0.000907478	0.000464117	0.000812371	0.000672889	0.000844433	0.000516086	0.000615771	0.000857194
PTGIS	0	0	0	0	0	0.00010678	0	0	0	0	0	0	0	0	0	0	0	0	0	0	0	0	0	0	0	0	0	0	0	0	0	0	0	0	0	0	0	0.000161617	0	0	0	0.000135098	0	0	0	0	0	0	0
EEF1D	0	0	0	0	0	0	0	0	0	0	0	0	0	0	0	0	0	0	0	0	0	0	0.000207299	0	0	0	0	0	0	0	0.000213471	0	0	0	0	0.000205042	0	0.000230526	0	0	0	0	0	0	0	0	0	0.000174479	0
TRIB1	0	0	0	0	0	0	0.000147228	0.000116348	0	0	0	0.000243743	0.000153649	0.000180287	0.000106627	0.000112419	0.000153649	0	0.000157606	0	0.000154557	0.00015529	0.000179339	0.000119516	0	0	0	0.000107835	0.000105773	0.000150065	0.000139278	0	0.000114724	0.000156235	0.000142263	0.000151064	0	0	0.000124495	0.000148714	0	0	0	0.000117	0	0.000119516	0	0	0.000114562
SDCBP	0	0.000102328	0.000109082	0.000164664	0	0	0	0	0.00014512	0	0	0	0	0	0	0	0	0	0	0	0	0	0.00020053	0	0	0	0.000203854	0	0	0	0	0.000182323	0	0	0.000184661	0	0.000164664	0	0	0	0	0	0	0	0	0	0.000182323	0	0
FABP5	0.00186225	0.00219504	0.00177424	0.00194949	0.00182417	0.00200508	0.00151244	0.00145156	0.00160297	0.000954974	0.00116797	0.00285159	0.0019509	0.00118047	0.00136505	0.00170176	0.0019509	0.00184182	0.00184222	0.00146783	0.00138799	0.00190637	0.00182163	0.00166801	0.000265567	0.00111925	0.00114589	0.00190906	0.00168849	0.00207415	0.00160101	0.00206544	0.00179112	0.00180182	0.001478	0.00156518	0.00194949	0.00181118	0.00137263	0.00105801	0.00141216	0.00142574	0.000995342	0.00141789	0.00174927	0.00166801	0.00206544	0.00108212	0.00204036
PKHD1L1	0.000592536	0.000630309	0.000631927	0.000610551	0.000619913	0.000584149	0.000687429	0.000608253	0.000684006	0.000567727	0.00063598	0.000504718	0.000499748	0.000575797	0.000729621	0.000626487	0.000499748	0.000708856	0.000642202	0.000594482	0.00064863	0.000535128	0.000683574	0.00075783	0.000599696	0.000725672	0.000429658	0.000709122	0.000509625	0.00062726	0.000594342	0.000575867	0.000561949	0.000513969	0.000614952	0.000604615	0.000610551	0.000466443	0.000486582	0.000498737	0.000494029	0.000467669	0.000550059	0.000558849	0.000571011	0.00075783	0.000575867	0.000385085	0.000760761
EIF3E	0	0.000214041	0	0.000101735	0	0	0	0	0	0.000235042	0	0	0	0	0	0	0	0	0	0.000199102	0	0	0	0	0.000160182	0	0	0	0	0	0	0	0	0	0	0	0.000101735	0.000159999	0	0	0	0.000514812	0	0	0	0	0	0	0
RIDA	0.00101063	0.000183864	0.000791514	0.000641307	0.00118648	0.000703119	0.000850953	0.000684412	0.000843038	0.00104899	0.00122419	0.000787438	0	0.000609995	0.000766528	0.000864464	0	0.000829308	0.000713177	0.00166007	0.000959432	0.000746696	0.000917967	0.000284527	0.000767508	0.000916387	0	0	0.000580702	0.000920157	0.00125425	0.000604282	0.000527472	0.000860604	0.000256382	0.000761129	0.000641307	0	0.000624922	0.00100379	0.000511781	0.000445909	0.000666075	0.000585516	0.00109504	0.000284527	0.000604282	0.000406896	0.000805392
MATN2	0	0	0	0	0	0	0	0	0	0	0	0	0	0	0	0	0	0	0	0	0	0	0	0	0	0	0	0	0	0	0	0	0	0	0	0	0	0	0	0	0	0	0	0	0	0	0	0	0
RUNX1T1	0	0	0	0	0	0.00110259	0	0	0.000497352	0	0.00170175	0	0	0	0	0	0	0	0.000792739	0	0	0	0.00154232	0	0	0	0	0.000538493	0	0.000601199	0.000522483	0	0	0.00179576	0	0	0	0	0	0	0	0	0.00125733	0.000311599	0	0	0	0	0
CA3	0.000643603	0.000783277	0.000618702	0.00075334	0.000649665	0.000666831	0.000791754	0.000680636	0.000727504	0.000611011	0.000692502	0.000700012	0.000628146	0.000610565	0.000750204	0.000719371	0.000628146	0.000706607	0.000734974	0.000614103	0.000765618	0.000611656	0.000753021	0.000761076	0.000690735	0.000518651	0.000648486	0.000804923	0.00069737	0.00076315	0.00058392	0.000516679	0.000653622	0.000609953	0.00063263	0.000738018	0.00075334	0.000676153	0.000462939	0.000652344	0.000636486	0.000585634	0.000512029	0.000637677	0.000653741	0.000761076	0.000516679	0.000368293	0.000774175
NUCKS1	0.000174245	0.000237723	0.000296152	0	0	0.000225601	0	0	0.000122705	0.00013062	0.000101383	0.0002855	0	0	0.000118401	0	0	0.000148549	0	0	0	0	0.000130315	0	0.000144175	0	0.000105801	0	0	0.000116608	0	0	0	0	0	0.000339709	0	0	0	0	0	0	0.000168244	0	0	0	0	0	0
IL10	0	0	0	0	0	0	0	0	0	0	0	0	0	0	0	0	0	0	0	0	0	0	0	0	0	0	0	0	0	0	0	0	0	0	0	0	0	0	0	0	0	0	0	0	0	0	0	0	0
TGFB2	0.000251744	0.000123393	0	0	0	0	0	0	0	0	0	0	0	0	0.000111995	0	0	0	0.000208013	0	0	0.00013507	0	0	0	0	0	0	0	0	0	0	0	0	0	0	0	0.000188945	0	0	0	0	0	0.000122019	0	0	0	0	0
SELL	0.00133287	0.00135794	0.00125126	0.000632902	0.00112152	0.000789314	0.000701663	0.000829076	0.000953295	0.000444504	0.000805184	0.000984352	0.000915393	0.000765363	0.00126843	0.00045386	0.000915393	0.00100669	0.00104282	0.00229177	0	0.00100769	0.00157677	0	0.00106328	0.00058175	0.000733824	0.00108775	0.000945128	0.00100892	0.0007669	0.000484002	0.00114961	0.00120448	0.000505979	0.000715716	0.000632902	0.000733474	0.000473973	0.00076845	0.000744397	0.000617978	0.000398716	0.000964964	0	0	0.000484002	0	0.000812176
PRKCZ	0	0	0	0	0	0	0	0	0	0	0	0	0	0	0	0	0	0	0	0	0	0	0	0	0	0	0	0	0	0	0	0	0	0	0	0	0	0	0	0	0	0	0	0	0	0	0	0	0
PDPN	0	0	0	0	0	0	0	0	0	0.000111089	0	0	0	0	0	0	0	0.000106135	0	0	0	0	0	0	0	0	0	0	0	0	0	0	0	0	0	0	0	0	0	0.000107482	0	0	0	0	0.000111605	0	0	0	0
PRDX6	0	0	0	0	0	0	0	0	0.000291472	0	0	0	0	0	0	0	0	0	0	0.000125816	0	0	0	0	0	0	0	0	0	0	0	0	0	0	0	0	0	0.00027672	0	0	0	0	0	0	0	0	0	0	0
NENF	0.000110591	0	0	0	0	0	0	0	0	0	0	0	0	0	0	0	0	0	0	0	0	0	0	0	0	0	0	0	0	0	0	0	0	0	0	0	0	0	0	0	0	0	0	0	0	0	0	0	0
CD46	0	0	0	0	0	0	0	0	0	0	0	0	0	0	0	0	0	0	0	0	0	0.000549071	0	0	0	0	0	0	0	0	0	0	0	0	0	0	0	0	0	0	0	0	0	0	0	0	0	0	0
PTPRC	0	0.00070042	0	0.000282882	0.00036901	0.000918732	0.00170902	0.00184774	0.00177268	0.00114278	0.000174455	0.00126822	0.000131299	0.00108878	0	0.000939757	0.000131299	0.000321931	0.000850734	0.00204211	0.000189811	0.000571143	0	0.00189281	0.00110144	0.000250799	0.00121802	0.000257099	0	0	0	0	0	0.000675116	0.00137126	0.000786339	0.000282882	0.00294078	0.000122006	0	0	0.00047359	0.000337767	0.00103236	0	0.00189281	0	0	0.00044407
SHISA4	0	0	0	0	0	0	0	0	0	0	0	0	0	0	0	0	0	0	0	0	0	0	0	0	0	0	0	0	0	0	0	0	0	0	0	0	0	0	0	0	0	0	0	0	0	0	0	0	0
EDNRA	0	0	0	0	0	0	0	0	0	0	0	0	0	0	0	0	0	0	0	0	0	0	0	0	0	0	0	0	0	0	0	0	0	0	0	0	0	0	0	0	0	0	0	0	0	0	0	0	0
SMAD1	0	0	0	0	0	0	0	0	0	0	0	0	0	0	0	0	0	0	0	0	0	0	0	0	0	0	0	0	0	0	0	0	0	0	0	0	0	0	0	0	0	0	0	0	0	0	0	0	0
PCDH18	0	0	0	0	0	0	0	0	0	0	0	0	0	0	0	0	0	0	0	0	0	0	0	0	0	0	0	0	0	0	0	0	0	0	0	0	0	0	0	0	0	0	0	0	0	0	0	0	0
GUCY1B1	0	0	0	0	0	0	0	0	0	0	0	0	0	0	0	0	0	0	0	0	0	0	0	0	0	0	0	0	0	0	0	0	0	0	0	0	0	0	0	0	0	0	0	0	0	0	0	0	0
RAN	0	0	0	0	0	0	0	0	0	0	0	0	0	0	0	0	0	0	0	0	0	0	0	0.000385901	0	0	0	0	0	0	0	0	0	0	0	0	0	0	0	0	0	0.000445804	0	0	0	0.000385901	0	0	0
RSRC2	0	0	0	0	0	0	0	0	0	0	0	0	0	0	0	0	0	0	0	0	0	0	0	0	0	0	0	0	0	0	0	0	0	0	0	0	0	0	0	0	0	0.000394132	0	0	0	0	0	0	0
ARPC3	0.000270514	0.000453548	0	0.000434281	0	0	0	0	0.000479763	0.000328853	0.000634228	0.000475919	0.00069391	0.000482416	0.000357546	0.000163319	0.00069391	0.000546116	0	0.00038853	0.00033675	0	0.000198891	0.000359835	0.000763364	0.000505116	0.000124996	0.000328131	0.000221604	0.000157992	0.000391988	0.0003506	0.000206784	0	0	0	0.000434281	0	0	0.000119787	0	0.000185693	0.00141076	0.000580449	0.000145417	0.000359835	0.0003506	0.000351116	0.000481434
HVCN1	0	0.00170528	0	0	0	0	0	0	0	0	0.001301	0	0.0028706	0.00171991	0	0	0.0028706	0	0	0	0	0	0	0	0	0	0	0.00144535	0	0	0	0	0	0.00197428	0	0	0	0	0	0	0	0	0	0	0	0	0	0	0
SDS	0.000377331	0.00034601	0.000371571	0.000304892	0.000287306	0.000360234	0.000306793	0.000347736	0.000270837	0.000260691	0.000327762	0.000579818	0.000219641	0.000362229	0.000195235	0.000335491	0.000219641	0.000398875	0.000481906	0.000503913	0.000354419	0.000400438	0.000237761	0.00014689	0.000484993	0.000151304	0.000154009	0.000337836	0.00017162	0.000335007	0.000371255	0.000282963	0.000229457	0.000299956	0.000365125	0.000431914	0.000304892	0.000454554	0.000248843	0.000246459	0.000220484	0.000843955	0.000278977	0.000312863	0.000486052	0.00014689	0.000282963	0.000239927	0.000384567
RPLP0	0.00102155	0.00117701	0.000659874	0.000585943	0.000771521	0.00131445	0.00106501	0.0010238	0.00118411	0.0010966	0.000794741	0	0.000928869	0.00116322	0.00161061	0.000924119	0.000928869	0.00112135	0.00134016	0.00151795	0.0010533	0.00102741	0.0013056	0.00119495	0.00188621	0.000940958	0.000955819	0.000829131	0.000648332	0.00102761	0	0.0010413	0.00158642	0.000644933	0.000781872	0.00153966	0.000585943	0	0.00110648	0.00129841	0	0.000262256	0.000870307	0.00118585	0.000954101	0.00119495	0.0010413	0.00108333	0.00172924
UQCR10	0.000114661	0.00015002	0	0.000121969	0	0.000133058	0	0	0.000125924	0.000101232	0.000124106	0.000129862	0.000129544	0	0.000140591	0.000136363	0.000129544	0.000130438	0.000143933	0	0.000113911	0.000141254	0.000131229	0.000133874	0.000179883	0.000122718	0.000103355	0.000127553	0.000150136	0.000148121	0.000144157	0.000124118	0.00013721	0.000109614	0.000267626	0.000133616	0.000121969	0.000152426	0.000102458	0	0	0	0.000136888	0.000153564	0.00013056	0.000133874	0.000124118	0	0.000144641
TCN2	0.00160305	0.00145884	0.0014315	0.00180933	0.00161931	0.00130364	0.00146375	0.00128875	0.00121445	0.000938233	0.00106039	0.0017536	0.00156901	0.00179864	0.00166292	0.00133752	0.00156901	0.0015812	0.00173524	0.001145	0.00137913	0.00142749	0.00142448	0.00129362	0.00132982	0.00108112	0.00136389	0.00150246	0.00133964	0.00225443	0.00161291	0.000897874	0.00161175	0.00118623	0.00165065	0.00145329	0.00180933	0.000631601	0.00128021	0.00136123	0.00121757	0.0014449	0.000859044	0.000908408	0.00131693	0.00129362	0.000897874	0.00111005	0.00152353
SMTN	0	0	0	0	0	0	0	0	0	0	0	0	0	0	0	0	0	0	0	0	0.000265961	0	0	0	0	0	0	0	0	0	0	0	0	0	0	0	0	0	0	0	0	0	0	0	0	0	0	0	0
CLDN5	0.000962674	0.000640621	0.000884624	0.000757053	0.00100858	0.000456979	0.000549381	0.000722702	0.000465199	0.000604379	0.000345631	0.000739418	0.000620404	0.000601309	0.000684001	0.000344939	0.000620404	0.000684125	0.000681274	0.000472822	0.000780599	0.000361727	0.000649766	0.000637683	0.000532755	0.000866741	0.000584291	0.000727336	0.000909748	0.000786824	0.000795441	0.000489811	0.000767726	0.0006606	0.000753742	0.000748901	0.000757053	0.000548757	0.000677011	0.000658653	0.000481036	0.000880788	0.000528367	0.000646681	0.000493842	0.000637683	0.000489811	0.000411212	0.000459527
BTF3	0	0	0	0.000119174	0	0	0	0	0	0	0	0	0	0	0	0	0	0	0	0	0	0	0	0	0	0	0	0	0	0	0	0	0	0	0	0	0.000119174	0	0	0	0	0.000173336	0	0	0	0	0	0	0
RPL37	0.00151987	0.00211442	0.000171713	0.00177466	0.00211593	0.00119451	0.00182484	0.0019706	0.0019937	0.00227671	0.00134716	0.000489008	0	0.00209723	0.00203748	0.00191578	0	0.00207444	0.00189976	0.00122298	0.000995385	0.00131594	0.00245276	0.000866968	0.00257389	0.00100267	0.000890037	0.00189712	0.000892901	0.00146619	0	0.00152609	0.00189481	0.000370407	0.000378691	0.000960283	0.00177466	0.000148542	0.00133337	0.00235908	0	0.00290738	0.00117519	0.00180299	0.00184091	0.000866968	0.00152609	0	0.00137268
IL7R	0.00167375	0.00183838	0.00158594	0.00217976	0.00196632	0.00203971	0.00201163	0.00103936	0.00200894	0.00210069	0.00215886	0.00135701	0.00143685	0.00158306	0.00204759	0.00237873	0.00143685	0.00173018	0.00159613	0.0013918	0.00140585	0.0014663	0.00138843	0.00195954	0.00119473	0.00305541	0.00151764	0.00194877	0.00118545	0.00253215	0.00128343	0.00142731	0.00195272	0.00110482	0.00123894	0.00243769	0.00217976	0.000847436	0.0020859	0.00214475	0.0016649	0.00161431	0.00132927	0.00176487	0.0015843	0.00195954	0.00142731	0	0.00226917
C1QTNF3	0.000900373	0.000989325	0.000622537	0.00131536	0.000728595	0.000914395	0.00111066	0.000816729	0.00104627	0	0.000783615	0.000957006	0.00107045	0.000779633	0.000887159	0.000797205	0.00107045	0.000942778	0.000976858	0.00089773	0.00112669	0.00101903	0.00104096	0.00080325	0.00069853	0.00100271	0.000780121	0.000785028	0.000870531	0.000964389	0.00090405	0.000644216	0.000940085	0.000940813	0.000649476	0.000923564	0.00131536	0.00066863	0.000868502	0.000827594	0.000830487	0.000671988	0.000614525	0.000970294	0.00078913	0.00080325	0.000644216	0.000314191	0.000853455
RETREG1	0	0	0	0	0	0	0.00200771	0.00279061	0	0	0	0	0	0	0.00196659	0	0	0	0.00118935	0	0.00186025	0.00269206	0.00206134	0	0	0	0	0.001466	0.00260141	0.00166143	0.00210238	0	0.00321287	0	0	0	0	0	0	0	0.00211158	0.000102789	0	0.00238779	0	0	0	0	0
ISG20	0.000810063	0.000878504	0.00096918	0.00123712	0.000891655	0.000910885	0.000800448	0.000726681	0.000759187	0.000583741	0.000660097	0.000914659	0.000877175	0.000799212	0.000747475	0.000994614	0.000877175	0.000823872	0.000861889	0.00106438	0.000905314	0.000738044	0.000876628	0.000699319	0.000868594	0.000660691	0.000489391	0.000771609	0.000728582	0.000908762	0.000996751	0.000524822	0.000769079	0.000841738	0.000777647	0.000909431	0.00123712	0.000546084	0.000811824	0.000815845	0	0.00078778	0.000467874	0.000953224	0.000642855	0.000699319	0.000524822	0.000489927	0.00101584
HAPLN3	0	0	0	0	0	0	0	0	0	0	0	0	0	0	0	0	0	0	0	0	0	0	0	0.000200934	0	0	0	0	0	0	0	0	0	0.000135788	0	0	0	0	0	0	0	0	0	0.000214465	0	0.000200934	0	0	0
MFGE8	0.000730307	0.000813092	0.000712796	0.00102846	0.000586084	0.000802522	0.000749337	0.000791243	0.000777295	0.000692389	0.000763056	0.000832191	0.000788922	0.00058411	0.000821426	0.00067639	0.000788922	0.000872666	0.00102135	0.000513649	0.000887353	0.000997492	0.000988818	0.000683229	0.000732655	0.000491027	0.000717498	0.000697142	0.000644669	0.000958611	0.000844102	0.000652278	0.000780708	0.000752192	0.000808396	0.000951949	0.00102846	0.00082676	0.000679223	0.000778132	0.000608797	0.000715647	0.000549874	0.000929508	0.00068122	0.000683229	0.000652278	0.000310746	0.000875301
TM6SF1	0	0	0	0	0	0	0	0	0	0	0	0	0	0	0	0	0	0	0	0	0	0	0	0	0	0	0	0	0	0	0	0	0	0	0	0	0	0	0	0	0	0	0	0	0	0	0	0	0
LOXL1	0	0	0	0	0	0	0	0	0	0	0	0	0	0	0.00010714	0	0	0	0.000119816	0	0	0.000164021	0	0	0	0	0	0	0	0	0	0	0	0	0.000105941	0	0	0	0.000119131	0	0	0	0	0	0	0	0	0	0.000100977
ENSBTAG00000038080	0	0	0	0	0	0	0	0	0	0	0	0	0	0	0	0	0	0	0	0	0	0	0	0	0	0	0	0	0	0	0	0	0	0	0	0	0	0	0	0	0	0	0.000101719	0	0	0	0	0	0
CLEC14A	0	0	0	0	0	0	0	0	0	0	0	0	0	0	0	0	0	0	0	0	0	0	0	0	0	0	0	0	0	0	0	0	0	0	0	0	0	0	0	0	0	0	0	0	0	0	0	0	0
ATP5MPL	0	0	0	0	0	0	0	0	0	0	0	0	0	0	0	0	0	0	0	0	0	0	0.000178667	0	0	0.000243982	0	0	0	0	0	0	0	0	0	0	0	0	0	0	0	0	0	0	0	0	0	0	0
GPR132	0.000225117	0.000121089	0.000387105	0.000524632	0.000167863	0.000259826	0.000131666	0.000261799	0.000301919	0	0.000315059	0.000266958	0.000102571	0.000163785	0.000263579	0	0.000102571	0.000211713	0.000367814	0	0.000284947	0.000336283	0.000160526	0	0.000220814	0.000790836	0	0.000317952	0.000248392	0.000417692	0.000263434	0.000250049	0.000246762	0.000143412	0.000168207	0.000283016	0.000524632	0	0.000219241	0.000158436	0	0.000540956	0.000484645	0.000114345	0.000262403	0	0.000250049	0	0.000145424
COTL1	0.000469871	0.000734491	0.000562286	0.000727466	0.000648382	0.000589931	0.000653078	0.000593995	0.000667117	0.000523185	0.000625894	0.00118875	0.000865787	0.000903654	0.000708673	0.000651243	0.000865787	0.00104996	0.000791508	0.00113682	0.000793551	0.000470669	0.000732824	0.00059356	0.000725715	0.000469104	0.000490023	0.00065608	0.000638596	0.000660762	0.000555663	0.000552825	0.000857608	0.000640163	0.000537223	0.000780474	0.000727466	0.000536485	0.000627153	0	0.00124405	0.00162477	0.000642476	0.000613931	0.000773268	0.00059356	0.000552825	0.000289387	0.000881741
PIEZO1	0	0.000109463	0	0.00011628	0	0.000114914	0	0.000116664	0	0	0	0.000124387	0	0	0	0.000121396	0	0	0	0	0	0	0	0	0	0	0	0	0	0	0.000116386	0	0	0	0	0	0.00011628	0.000336787	0	0	0	0.000111006	0	0	0	0	0	0	0
MT2A	0.000893942	0.00130815	0.000900836	0.00143419	0.00134046	0.000942162	0.00116002	0.00121642	0.00105178	0.00114035	0.000861703	0.00127568	0.000820217	0.0010828	0.00122108	0.000856253	0.000820217	0.00123194	0.000942152	0.000795408	0.000984682	0.0012875	0.00109457	0.00101604	0.00137028	0.00133197	0.00131758	0.0012942	0.00102037	0.00139536	0.000815747	0.00088126	0.00109429	0.000930974	0.00127718	0.00134553	0.00143419	0.00100258	0.001045	0.000752618	0.000646934	0.00114822	0.00110307	0.000846095	0.00125575	0.00101604	0.00088126	0.000210816	0.00124081
CDH5	0.000736792	0.000879696	0.000878602	0.000942482	0.000867639	0.00084021	0.00100426	0.000729526	0.000902981	0.000668825	0.000914736	0.000791823	0.000840732	0.00118438	0.00103941	0.00108361	0.000840732	0.000995836	0.00101105	0.000863349	0.000995122	0.000828794	0.000933841	0.000692683	0.000948838	0.000507824	0.000882376	0.000908455	0.000869419	0.00114829	0.000835082	0.000586585	0.000839195	0.000773397	0.00115657	0.00093938	0.000942482	0.000650955	0.00110216	0.000725425	0.000771563	0.000932366	0.000575093	0.00100908	0.000710861	0.000692683	0.000586585	0.000679101	0.00111939
COX6B1	0	0.000387095	0	0.000126121	0	0.000103443	0.000161425	0.000146234	0.000154693	0	0	0	0.000103657	0.000107995	0	0	0.000103657	0	0	0	0	0.000104289	0	0.000150692	0	0	0	0	0	0	0.000111077	0.000128149	0.000188274	0	0	0	0.000126121	0.000412197	0.000107164	0	0.000115156	0.000432904	0.000139473	0.000147795	0	0.000150692	0.000128149	0	0
IGFLR1	0	0	0	0.000115106	0	0	0	0	0	0	0.000149384	0	0	0	0.00012649	0	0	0	0	0.000123728	0.000165082	0.000157539	0.00013655	0	0	0	0	0	0	0	0.000147531	0	0	0.00013611	0	0	0.000115106	0	0	0.000109854	0	0.000113366	0.000147465	0	0	0	0	0.000478463	0
TYROBP	0.00339823	0.00370096	0.00298097	0.00354146	0.00355855	0.00364081	0.00399124	0.00398569	0.00426241	0.00268524	0.00340234	0.0030933	0.00326319	0.00295011	0.00378231	0.0034762	0.00326319	0.0036023	0.00304109	0.00370643	0.00375287	0.00291603	0.00360663	0.00334671	0.00342544	0.00296058	0.00305224	0.00421876	0.00311391	0.00367316	0.00343228	0.00303978	0.00334669	0.00352601	0.00218551	0.00343894	0.00354146	0.0023928	0.00239465	0.00323631	0.00338073	0.0105014	0.00236128	0.00358111	0.00307701	0.00334671	0.00303978	0.00263004	0.00373461
GMFG	0.00200534	0	0.00148602	0	0.00314924	0	0.00180335	0	0.00173448	0.0012165	0	0.00463372	0.00169957	0.0013313	0.00177892	0	0.00169957	0.00183302	0.0015629	0.0028974	0.00106481	0	0.00149832	0.00229971	0.00137938	0.00268763	0.00139901	0.00166121	0	0.00238549	0	0	0.00164295	0	0	0	0	0.00144669	0.000953356	0.000897013	0.0010466	0.001279	0.000743192	0.00217305	0	0.00229971	0	0.00152154	0.0022105
PLAUR	0.00065331	0.000712737	0.000658158	0.000755287	0.000838532	0.000811821	0.000851107	0.000705074	0.00091029	0.000733268	0.000830837	0.00100677	0.000734681	0.000692178	0.000776484	0.000999918	0.000734681	0.000845441	0.00101058	0.000729106	0.000751284	0.000686614	0.000662661	0.000908989	0.000900054	0.00085593	0.000523187	0.000840575	0.000622914	0.00113952	0.000858637	0.000479921	0.000739176	0.000861429	0.000662615	0.000656001	0.000755287	0.00055857	0	0.000759993	0.000706593	0.000994764	0.000641751	0.000638414	0.000930917	0.000908989	0.000479921	0.000669473	0.000956286
PVR	0	0	0	0	0	0	0	0	0	0	0	0	0	0	0	0	0	0	0	0	0	0	0	0	0	0	0	0	0	0	0	0	0	0	0	0	0	0	0	0	0	0	0	0	0	0	0	0	0
CKM	0.00206047	0.00204741	0.00142851	0.00230601	0.00195125	0.00215698	0.0022696	0.00170623	0.00210433	0.00191331	0.00208298	0.00216421	0.00173283	0.00175334	0.00229266	0.00200772	0.00173283	0.00222238	0.00219713	0.00165324	0.00237358	0.00187627	0.00240304	0.00187061	0.00196468	0.00152188	0.0022316	0.00207241	0.00173685	0.00235963	0.00169425	0.00149805	0.0019157	0.00208465	0.00170444	0.0020061	0.00230601	0.00163509	0.00169455	0.00206163	0.00155089	0.0016754	0.00182486	0.00214054	0.00183788	0.00187061	0.00149805	0.000972481	0.00210345
VASP	0	0	0	0	0	0	0	0	0	0	0	0	0	0	0	0	0	0	0.000594194	0	0	0	0	0	0	0	0	0	0	0	0	0	0	0	0	0	0	0	0	0	0	0	0	0	0	0	0	0	0
C5AR1	0.000896859	0.00161834	0.000846113	0.00126917	0.0012629	0.00140281	0.00113313	0.00119839	0.0012107	0.000935624	0.00108712	0.00114292	0.000846956	0.00153387	0.00132189	0.00150501	0.000846956	0.00118802	0.0010564	0.0012632	0.00147618	0.00104817	0.00101348	0.00105802	0.00136815	0.000987146	0.000895475	0.00130423	0.00101736	0.00146769	0.001236	0.000917193	0.00115018	0.00104241	0.00112908	0.000933303	0.00126917	0.00112565	0.000887769	0.00111603	0.00119517	0.00135047	0.000814182	0.00139285	0.00111387	0.00105802	0.000917193	0.00100816	0.00109085
EHD2	0.00160085	0.00162708	0.00135553	0.00201998	0.00174481	0.00226579	0.00183127	0.00148789	0.00143891	0.00119743	0.00135443	0.00204206	0.00154651	0.00177913	0.00214696	0.00197529	0.00154651	0.00186572	0.00173199	0.00162373	0.00179879	0.00171406	0.00190067	0.0013969	0.001941	0.00153761	0.00136882	0.00168498	0.00147766	0.00222951	0.00156597	0.00107347	0.00163553	0.00143434	0.00203404	0.00178749	0.00201998	0.00129564	0.00137681	0.0011086	0.001263	0.0017366	0.000836613	0.00180397	0.00171768	0.0013969	0.00107347	0.00105543	0.00154267
RPS11	0.000892858	0.00119546	0	0	0.00184592	0.00145124	0.00206182	0.0023272	0.00229868	0.00165306	0.00239737	0.000666297	0	0	0.00111979	0.00246145	0	0.002429	0.00109273	0	0.00128169	0.00090906	0.00106963	0.00209071	0.00237915	0.00150382	0	0.00152158	0.00156713	0.00231661	0.00203571	0	0.00129496	0.000739887	0	0.00164739	0	0	0.0015034	0.00143871	0.000932446	0.000382684	0.0006689	0.00229473	0.000792786	0.00209071	0	0	0.00152012
FCGRT	0	0	0	0	0	0.000261773	0	0	0	0	0	0	0	0	0	0	0	0	0	0	0	0	0	0	0	0	0	0	0	0	0	0	0	0	0	0	0	0	0	0	0	0	0	0	0	0	0	0	0
PRMT1	0.000486685	0	0.000780999	0	0	0.000320444	0.00129996	0.000500052	0	0	0	0	0.00073633	0.000208066	0	0	0.00073633	0	0.000391419	0.000904631	0.000192877	0.000917916	0.000606551	0	0.00116472	0	0.00033515	0.00115637	0	0.00082067	0	0	0.00131129	0.000163254	0	0.000802189	0	0	0	0	0	0	0.000414885	0.000584314	0.000240644	0	0	0	0.000978223
NKG7	0.00188924	0.0021787	0.00241324	0.00166887	0.00158982	0.00140475	0.00205709	0.00149865	0.00236828	0.0018869	0.00194415	0.00166341	0.00179588	0.00176857	0.00194158	0.0019754	0.00179588	0.00207165	0.00134908	0.00238368	0.00176556	0.00161052	0.00141574	0.00140729	0.00177068	0.00202593	0.00177266	0.00304173	0.00136694	0.00222093	0.00145224	0.00098044	0.00248243	0.00149358	0.00101828	0.00230846	0.00166887	0.00100801	0.00129641	0.00194819	0.00151763	0.0014714	0.00176574	0.00166356	0.00149128	0.00140729	0.00098044	0.00174147	0.00214404
ENSBTAG00000050510	0	0	0	0	0	0	0	0	0	0	0	0	0	0	0	0	0	0	0	0.000122188	0	0	0	0	0	0	0	0	0	0	0	0	0	0	0	0	0	0	0	0	0	0	0	0	0	0	0	0	0
MGC138914	0.000107527	0.000129562	0.000106142	0.000107553	0.000158338	0.000120229	0.000145482	0.000152484	0	0	0	0.000164282	0	0.000153783	0	0.000119001	0	0.00011024	0.000154006	0.000116708	0.000261832	0.000131689	0.000164816	0.000154533	0.00015789	0.000112256	0.000119747	0.000119531	0.000126087	0.000134754	0.000153756	0	0.000165677	0.000119484	0	0.000236721	0.000107553	0.000119415	0.000112784	0.000162077	0.000152133	0.000145585	0.000154636	0.000133499	0.000183474	0.000154533	0	0	0
TNNT1	0.000270349	0.000471683	0.000362108	0.000624827	0.000460883	0.000461987	0.000432479	0.000464284	0.000769879	0.00038168	0.000480511	0.000378939	0.000370823	0.000845624	0.000416461	0.000831078	0.000370823	0.000415504	0.000427685	0.000968458	0.000390903	0.000438936	0.000444644	0.000523226	0.00046599	0.000407711	0.000452148	0.00046214	0.000288771	0.000433887	0.000424534	0.000397514	0.000492517	0.000177846	0.000652381	0.000568346	0.000624827	0.000429084	0.000343245	0.000333715	0.000411351	0.00108022	0.000475555	0.000332262	0.000497045	0.000523226	0.000397514	0.000809183	0.000451046
ENSBTAG00000004043	0.00030222	0.000766207	0.000702456	0.000941215	0.000532763	0.000656037	0.000519417	0.000387962	0.000623602	0.000314419	0.0005416	0.000437791	0.000726495	0.000697612	0.000670876	0.000547529	0.000726495	0.000661487	0.000591969	0.000865548	0.000672661	0.000572274	0.000665496	0.000330207	0.000637754	0.000433369	0.000496803	0.000570737	0.000642784	0.000595125	0.00042822	0.000436039	0.000645164	0.000486111	0.000740365	0.000588558	0.000941215	0.000679657	0.000648919	0.00059971	0.000566714	0.000559754	0.000419011	0.000550826	0.000579015	0.000330207	0.000436039	0.000371619	0.000625273
NDUFA3	0	0	0	0	0	0	0	0	0	0	0	0	0	0	0	0	0	0	0	0	0	0	0	0	0.000109429	0	0	0	0	0	0	0	0	0	0	0	0	0	0	0	0	0	0	0	0	0	0	0	0
CCL4	0.0015141	0.00285709	0.00144821	0.0017589	0.0017698	0.0019296	0.00171523	0.00197392	0.00228535	0.00217116	0.0016395	0.000899476	0.00222545	0.00186992	0.00212006	0.00228856	0.00222545	0.00192656	0.00159808	0.0017494	0.00166663	0.00220144	0.00189376	0.0019345	0.00209942	0.00160425	0.00154849	0.0019909	0.0018982	0.00200341	0.00255237	0.00121919	0.00184197	0.00161375	0.00223296	0.00201665	0.0017589	0.000852768	0.0015468	0.0015536	0.00141636	0.00144133	0.00132424	0.00172458	0.00196179	0.0019345	0.00121919	0.00121307	0.00217029
ENSBTAG00000048980	0.00290838	0.00370079	0.0029997	0.00331112	0.00322142	0.00354711	0.00322891	0.00305805	0.00385712	0.00323616	0.00360062	0.00312575	0.00341869	0.00319678	0.00340556	0.00392513	0.00341869	0.00383669	0.00367755	0.00353463	0.00402184	0.00380057	0.00339447	0.00342202	0.00354827	0.00279774	0.00288322	0.00312941	0.00218561	0.0036884	0.00312803	0.00284434	0.00320956	0.00350627	0.00332642	0.00314873	0.00331112	0.00205843	0.0033359	0.00324023	0.00313959	0.00293521	0.00335233	0.00345364	0.00340286	0.00342202	0.00284434	0.00205376	0.00379143
CCL14	0.001541	0.00204719	0.00122971	0.0013015	0.00205802	0.00173184	0.00172052	0.00157614	0.00166124	0.00101561	0.0012187	0.00131718	0.00127426	0.0016534	0.00158355	0.00124975	0.00127426	0.00146796	0.00196915	0.00114554	0.00176958	0.00155052	0.00128749	0.00126209	0.00151984	0.00129127	0.00124011	0.0017733	0.00120889	0.00199631	0.00112792	0.00139521	0.00146975	0.00168264	0.0012443	0.00136406	0.0013015	0.00115448	0.0016224	0.0014903	0.00122591	0.00167422	0.00160096	0.00138892	0.00140615	0.00126209	0.00139521	0.000826026	0.00141097
CCL5	0.00242332	0.00259545	0.00193334	0.00201643	0.00217367	0.00275406	0.00195179	0.00226875	0.0023288	0	0.00208734	0.00176939	0.00204484	0.0021762	0.00252298	0.0020783	0.00204484	0.00236124	0.00235341	0.00178534	0.00219017	0.00211242	0.00208387	0.00211275	0	0.00143063	0.00228638	0.00294329	0.0022861	0.0023969	0.00208343	0.00156627	0.0029247	0.00203837	0.00206346	0.00172139	0.00201643	0.00110351	0.00202257	0.00171508	0.00181387	0.000941375	0.00115363	0.00202211	0.00224136	0.00211275	0.00156627	0.00085983	0.00186667
CCL1	0.000120047	0	0	0.000104116	0.000117924	0	0	0	0	0	0	0	0	0	0.000118349	0	0	0.000122124	0	0.000167675	0	0	0.000112524	0	0	0	0	0.000102773	0	0.000112918	0	0	0	0	0	0.000171465	0.000104116	0	0	0	0	0.000103483	0	0	0	0	0	0.000166197	0
SERPINF1	0.00152092	0.00149047	0.00130623	0.00143111	0.00127048	0.000448236	0.00133087	0.00154873	0.00163113	0.00143253	0.00135407	0.00113366	0.00142143	0.00144079	0.00121598	0.0012247	0.00142143	0.00164154	0.00179262	0.00134084	0.00171026	0.00126367	0.00133259	0.0012519	0.00167183	0.00112991	0.00118998	0.00157569	0.00115014	0.00135731	0.00128116	0.000975214	0.00110029	0.00136921	0.00102953	0.00113409	0.00143111	0.000599299	0.00150053	0.00109648	0.00102539	0.000962434	0.00074965	0.0015727	0.00142625	0.0012519	0.000975214	0.000759893	0.0015012
XAF1	0	0	0	0	0	0	0	0	0	0	0	0	0	0	0	0	0	0	0	0	0	0	0	0	0	0	0	0	0	0	0	0	0	0	0	0	0	0	0	0	0	0	0	0	0	0	0	0	0
ENO3	0.000937688	0.00116808	0.00100618	0.000978479	0.00113739	0.0010751	0.00104958	0.00101182	0.000981863	0.000889874	0.000869097	0.00115139	0.000954856	0.000819972	0.00100484	0.00111142	0.000954856	0.0009997	0.0011209	0.000766936	0.00119516	0.00110902	0.00127573	0.00105858	0.000997432	0.000713942	0.000818707	0.00121075	0.000824972	0.001067	0.000906416	0.000789739	0.000990526	0.000885303	0.000979818	0.00107589	0.000978479	0.000564557	0.00103997	0.000984965	0.000890459	0.00108849	0.000897734	0.000947406	0.00100173	0.00105858	0.000789739	0.000493744	0.000986432
TMEM256	0	0	0	0	0	0	0	0	0.000399506	0	0	0	0	0	0	0	0	0	0	0.000407603	0	0	0	0	0	0	0	0	0	0	0	0	0	0	0	0	0	0	0	0	0	0	0	0	0	0	0	0	0
KDM6B	0	0.000294688	0.000145039	0.000137231	0.000474308	0	0.000176179	0	0.000867688	0	0	0	0.000219727	0.000377682	0.000642088	0.000144225	0.000219727	0.0011931	0	0.000310908	0.000263281	0	0	0	0.000388051	0.000203327	0	0.000354247	0	0.000494958	0	0	0.000128833	0.000549705	0	0.000111384	0.000137231	0	0	0	0	0	0	0.000103763	0	0	0	0.000450065	0
MYH2	0	0	0	0	0	0	0	0	0	0	0	0	0	0	0	0	0	0	0	0	0	0	0	0	0	0	0	0	0	0	0	0	0	0	0	0	0	0	0	0	0	0	0	0	0	0	0	0	0
NCOR1	0	0	0	0	0	0	0	0	0	0	0	0.000233046	0	0	0	0	0	0	0.00011244	0.000318427	0	0	0	0	0	0	0	0	0	0	0	0	0	0	0	0	0	0	0	0	0	0	0	0	0	0	0	0	0
COL1A1	0.00187873	0.00145087	0.00139635	0.00161812	0.000771948	0.00158049	0.00148444	0.00155125	0.00152458	0.0014677	0.00187411	0.0020167	0.00155911	0.00161126	0.00176704	0.00150861	0.00155911	0.00128269	0.00200409	0.00136375	0.00175242	0.0016363	0.00164385	0.00140125	0.00224107	0.0016718	0.00189473	0.0016926	0.00145181	0.00259271	0.00176641	0.00118199	0.00250601	0.0017965	0.00147214	0.00146076	0.00161812	0.00133812	0.000729301	0.00172849	0.00125641	0.0011765	0.00141316	0.00173861	0.00144194	0.00140125	0.00118199	0.00134021	0.00163272
ATP5MC1	0	0	0	0	0	0	0	0	0	0	0	0	0	0	0	0	0	0	0	0	0	0	0	0	0	0	0	0	0	0	0	0	0	0	0	0	0	0	0	0	0	0	0	0	0	0	0	0	0
COPZ2	0	0	0	0	0	0	0	0	0	0	0	0	0	0	0	0	0	0	0	0	0	0	0	0	0	0	0	0	0	0	0	0	0	0	0	0	0	0	0	0	0	0	0	0	0	0	0	0	0
RAMP2	0.00299975	0.00320062	0.0025953	0.00331442	0.00325578	0.00351804	0.00347554	0.00288617	0.00334523	0.00137199	0.00295165	0.0030752	0.0025226	0.00313798	0.00287603	0.00259717	0.0025226	0.00326404	0.00356063	0.00336392	0.00354431	0.00292815	0.00386526	0.00323446	0.00295739	0.00267042	0.00240328	0.00258114	0.00225376	0.00379127	0.00359265	0	0.00389615	0.00249833	0.00267587	0.00399444	0.00331442	0.00228428	0	0	0.00331674	0.00183703	0.00331794	0.00319596	0.00307231	0.00323446	0	0.00130646	0.0033154
RPL27	0.000148792	0.000376315	0.000161249	0.000704787	0.0001504	0.000168567	0.000249306	0.000151058	0.000205168	0.000187208	0.000281358	0.000199523	0.000379345	0.000308309	0.000153145	0.000121721	0.000379345	0.0001935	0.000206423	0.000150646	0.000135761	0	0	0	0.000330649	0	0	0.000364689	0.000305334	0	0.000404839	0	0.000594183	0.000250436	0	0.000762697	0.000704787	0	0	0	0	0.000789958	0.000247071	0.00032636	0	0	0	0.000703293	0.000301842
ARF2	0.000308761	0	0.000104022	0	0.000112286	0.000120607	0.00016213	0	0.000148792	0	0	0.000269426	0.000104041	0.000119528	0.000120273	0.00024029	0.000104041	0.000295642	0.000282391	0	0.000101207	0.00010341	0.00011441	0	0	0	0.000243228	0.000248599	0	0.000279983	0	0.000282596	0	0	0	0.000268323	0	0.000287738	0.000115022	0	0.000117689	0.000671616	0.000232551	0.000111743	0.000111141	0	0.000282596	0	0.000302404
CD79B	0.0237263	0.0243332	0	0	0	0.0225151	0.0231342	0.0214457	0.0224122	0.0214665	0.0234348	0	0.0212351	0	0	0.0195614	0.0212351	0	0.0217365	0	0.0195044	0.0217834	0	0	0.0225626	0	0.0249537	0	0.0264032	0	0.0234824	0.0223504	0.0234095	0	0	0	0	0.0246395	0.024576	0.0213795	0.0198906	0	0.0233139	0.0204423	0.021351	0	0.0223504	0	0
PECAM1	0.00226159	0.00219043	0.00135957	0.00227987	0.0019875	0.00187435	0.00227271	0.00194339	0.00204533	0.00173517	0.00165614	0.00193304	0.00218153	0.00127479	0.00232107	0.00198881	0.00218153	0.0023283	0.00299515	0.00153318	0.0024112	0.00212946	0.00211356	0.00169019	0.00220281	0.00185359	0.00165139	0.00255561	0.00178615	0.00227735	0.00214564	0.00170814	0.00177314	0.0018836	0.00165724	0.00235337	0.00227987	0.00109074	0.00201995	0.00203148	0.00193749	0.00136197	0.00190628	0.00223814	0.00212504	0.00169019	0.00170814	0.0010189	0.00209353
METRNL	0.000118765	0	0	0	0.000169279	0	0.000139809	0.000136059	0	0	0	0.000173501	0	0.000146702	0	0.000190015	0	0.000114068	0.000242341	0.000138602	0	0	0	0	0	0	0	0.000157919	0	0.000158932	0.000180271	0.000115736	0.000147162	0	0.000155202	0.000111996	0	0	0.000314355	0	0.000146399	0.000151108	0.000259472	0	0	0	0.000115736	0	0.00014513
CD7	0.000147395	0.000220963	0.000193194	0.000215714	0.000162805	0.000236534	0.000147671	0.000244666	0.000139418	0	0.000346318	0	0.000129227	0.000104912	0.000372291	0.000136118	0.000129227	0.000143771	0.000222074	0.000201812	0.000125811	0.000232017	0.000232329	0.00010669	0.000166642	0	0.000122339	0.000161174	0.00029668	0.000272735	0.000115909	0	0	0.000133408	0.000265601	0.000212208	0.000215714	0	0	0.000195418	0.000269135	0	0	0.000201627	0.000209473	0.00010669	0	0	0.000138391
SEC14L1	0	0	0	0.000119134	0	0	0	0	0	0	0	0	0	0	0	0	0	0	0	0.000118234	0	0	0	0	0	0	0.000166798	0	0	0	0	0	0	0	0.000111979	0.000208385	0.000119134	0	0	0	0	0.000151276	0	0	0	0	0	0	0
ST6GALNAC2	0	0	0.000241919	0	0	0.000194484	0	0	0	0.000126553	0	0.000139365	0	0	0	0	0	0.000126248	0.000171944	0.000797327	0	0.000164117	0.000392423	0.000168321	0.00010706	0	0	0.000283174	0.000352855	0.000254127	0	0	0	0	0	0.000251706	0	0	0.000323452	0.000227381	0.000193215	0	0.000192849	0	0.000106015	0.000168321	0	0.00038525	0
CASKIN2	0.000133579	0.000115307	0	0	0.000126778	0	0.000100476	0	0.000137277	0	0.000143152	0.000112706	0	0.000134323	0.000147531	0	0	0	0.000133007	0.000100512	0	0	0	0	0.000110622	0.000116547	0	0.000106967	0	0.00013657	0.000110473	0	0.00011308	0	0.000135643	0	0	0	0.000126268	0.000105909	0	0	0.000133828	0.000105037	0.000104587	0	0	0	0.00014439
GRB2	0	0	0.00104503	0	0.000475268	0.00122556	0.000120146	0.000135527	0	0.000321168	0	0.00150523	0	0	0	0	0	0.000448545	0	0	0	0	0.00120603	0	0.000715565	0	0	0.000152048	0.0010799	0	0.000856522	0.000183551	0	0.00051511	0.000870811	0.000981856	0	0	0	0.000701452	0.000523958	0.00014771	0.00156072	0.000316965	0.00117778	0	0.000183551	0	0
PARD6G	0	0	0	0	0	0.000122301	0	0	0	0	0	0	0	0	0	0	0	0	0	0	0	0	0	0	0	0	0	0	0	0	0	0	0.000100752	0	0	0	0	0	0	0	0	0.000133848	0	0	0	0	0	0	0
ENSBTAG00000023026	0	0	0	0	0	0	0	0	0	0	0	0	0	0	0	0	0	0	0	0	0	0	0	0	0	0	0	0	0	0	0	0	0	0	0	0	0	0	0	0	0	0	0	0	0	0	0	0	0
ANKRD12	0	0	0	0.00011685	0.000257251	0	0	0	0	0	0	0.000306085	0	0	0	0	0	0	0	0	0	0	0	0	0	0	0	0	0	0	0	0	0	0	0	0	0.00011685	0	0	0	0	0	0	0	0	0	0	0	0
RPL17	0	0	0	0	0	0	0	0	0	0	0	0	0	0	0	0	0	0	0	0	0	0	0	0	0	0	0	0	0	0	0	0	0.00015489	0	0	0	0	0.000290136	0	0	0	0.000301988	0	0	0	0	0	0	0
PGAM2	0.000698474	0.000740188	0.000656508	0.000487549	0.000688622	0.000546294	0.000705436	0.000774246	0.000789943	0.000680159	0.000673107	0.00056691	0.000588525	0.000562438	0.000730848	0.000617726	0.000588525	0.000747417	0.000784134	0.000751871	0.000818961	0.000568509	0.000724187	0.000818189	0.000653745	0.000397651	0.000633309	0.000736035	0.000765285	0.000659769	0.000580607	0.000615875	0.000658696	0.000516951	0.00055973	0.000619652	0.000487549	0.000816916	0.000576095	0.000632706	0.000566545	0.000769805	0.000504484	0.000740756	0.000609427	0.000818189	0.000615875	0.000615093	0.000569039
MYD88	0.000145315	0.000161847	0.000124557	0.000107123	0.000131542	0.000213152	0.000189652	0.000165949	0.000160635	0.000146523	0.000204609	0.000166515	0.000172086	0.000141105	0.000154826	0.000151287	0.000172086	0.000188562	0.000195781	0.000261433	0	0.000166607	0.000153681	0.000145343	0.000157399	0.000121224	0	0.000158339	0	0.000130382	0.000117538	0.000128117	0.000163108	0.000155444	0	0.000123933	0.000107123	0	0.000147565	0.000185127	0.000185773	0.000279058	0.000191032	0.000144865	0.000174328	0.000145343	0.000128117	0.000143309	0.000179271
LMCD1	0.000142863	0.000259067	0.000325569	0.000329959	0.000252025	0.000252247	0.000261216	0.00028782	0.00027771	0.000223808	0.000251369	0.000208528	0.000184502	0.000138814	0.000212659	0.00028352	0.000184502	0.000269429	0.000234696	0.000191102	0.000230158	0.000345174	0.00043426	0.000150475	0.000190574	0.000196143	0.000267654	0.000303988	0.000229867	0.000258079	0.000252686	0.00023491	0.000256242	0.000160848	0.000283726	0.00038415	0.000329959	0	0.000325342	0.000238346	0.000212967	0.000505642	0.000198455	0.00016274	0.000326333	0.000150475	0.00023491	0.000110697	0.000213143
TNNC1	0.000737558	0.00096434	0.000590469	0.000765184	0.000777182	0.000816463	0.000845682	0.000690119	0.000839589	0.000665498	0.000696037	0.00103293	0.000782191	0.000816411	0.000708395	0.000651047	0.000782191	0.000806681	0.000731796	0.0007592	0.000770019	0.000724601	0.00134611	0.000518135	0.000810337	0.000666541	0.000605829	0.000631773	0.000588766	0.000856089	0.000627407	0.000420402	0.000556349	0.000626654	0.000650707	0.0012853	0.000765184	0.000681472	0.00075101	0.000496503	0.000792712	0.000879078	0.000808067	0.00052282	0.000618911	0.000518135	0.000420402	0.00049112	0.00073105
CCR1	0	0	0	0	0	0	0	0	0	0	0	0	0	0	0	0	0	0	0	0	0	0	0	0	0	0	0	0	0	0	0	0	0	0	0	0	0	0.00029948	0	0	0	0.000161787	0	0	0	0	0	0	0
CLEC3B	0.00395188	0.0052627	0.00348881	0.00506096	0.00331029	0.00487525	0.00457113	0.00421631	0.00434379	0.00384173	0.00476843	0.00455126	0.00481729	0.00457657	0.00437702	0.00426667	0.00481729	0.00399099	0.00475545	0.00341111	0.00414411	0.00445861	0.00363347	0.00349411	0.00403939	0.00375525	0.0040218	0.0036075	0.00333271	0.00419535	0.0046948	0.00333103	0.00438805	0.00325882	0.00362523	0.00384019	0.00506096	0.00394344	0.00387224	0.00376731	0.00391716	0.00413572	0.0030363	0.00416247	0.00367364	0.00349411	0.00333103	0.00240355	0.00383186
FBLN2	0.00136021	0.00121271	0.000982078	0.000903709	0.00119867	0.000900966	0.00104148	0.000851174	0.00115711	0.00115683	0.00104645	0.00082385	0.000947969	0.00123846	0.00125539	0.00116874	0.000947969	0.000939343	0.00145236	0.00151831	0.000863243	0.00086441	0.0012776	0.000967361	0.00127889	0.000673103	0.00104941	0.00114397	0.000956093	0.00125173	0.00116179	0.000532236	0.00108202	0.00102505	0.00119236	0.00133069	0.000903709	0.000696163	0.00100225	0.00106924	0.00100803	0.000884094	0.000721547	0.0014675	0.000641246	0.000967361	0.000532236	0.000796927	0.00121354
IQSEC1	0.0016225	0	0	0	0	0	0.00135044	0.00126846	0	0.000324705	0	0.00279919	0.00214883	0.00105519	0.00180342	0.00218208	0.00214883	0.00186415	0.0016749	0.000669522	0	0	0	0	0	0.00130056	0	0	0	0	0	0	0.000581268	0.000789076	0.00114345	0.00162728	0	0	0	0	0	0	0	0	0	0	0	0	0.00207978
GATA2	0	0	0	0	0	0	0	0	0	0	0	0	0	0	0	0	0	0	0	0	0	0.000124529	0	0	0	0	0	0	0	0	0	0	0	0	0	0.00012551	0	0	0	0	0	0	0	0	0	0	0	0	0
TAPBP	0	0	0	0	0	0	0	0	0	0	0	0	0	0	0	0	0	0	0	0	0	0	0	0.000257905	0	0	0	0	0	0	0	0	0	0	0	0	0	0	0	0	0	0	0	0	0	0.000257905	0	0.000154908	0
NUDT3	0	0	0	0	0.000125854	0	0	0	0	0	0	0	0	0.00011386	0.000138068	0	0	0	0	0.000113913	0.000100174	0.000162531	0.000111021	0	0.00011619	0	0.000101335	0	0.000155389	0	0.000148428	0	0.000221577	0.000108005	0	0	0	0.000361025	0	0.000152349	0.000112872	0.000277315	0	0.000157668	0	0	0	0.000122488	0
STK38	0	0.000219972	0	0.000355515	0.000299239	0.000154921	0	0	0	0	0	0.000182734	0.000120515	0	0	0	0.000120515	0.000185788	0	0	0	0.000108378	0	0	0	0.000115375	0	0	0	0	0	0	0.000248013	0	0.00010736	0	0.000355515	0.000333004	0	0.000163443	0	0	0	0	0	0	0	0	0
PI16	0	0	0	0	0	0	0	0	0	0	0	0	0	0	0	0	0	0	0	0	0	0	0	0	0	0	0	0	0	0	0	0	0	0	0	0	0	0	0	0	0	0	0	0	0	0	0	0	0
SLC29A1	0.00135754	0.00119448	0.00126741	0.00137288	0.00143232	0.00165304	0.00172469	0.00113697	0.00104443	0.00106205	0.00096147	0.00144545	0.000756587	0.00085128	0.00131058	0.000647127	0.000756587	0.0010999	0.00147145	0.00085113	0.00152169	0.00121752	0.00147028	0.000959977	0.00215266	0.00103873	0.000919692	0.00122653	0.00110767	0.00116659	0.00166095	0.000534422	0.00134192	0.00190711	0.00105049	0.00119365	0.00137288	0.00121557	0.000997785	0.000637585	0.000941559	0.00206452	0.00121843	0.000957905	0.00121051	0.000959977	0.000534422	0.000161533	0.00129695
HSP90AB1	0.000215161	0.000288978	0.000207347	0.000709528	0.000786113	0.000332288	0.00038052	0.000393436	0	0	0.000708334	0	0.000184487	0	0.000301817	0.000245579	0.000184487	0.000231041	0.000167961	0.000219395	0.000817198	0.0002513	0.000152232	0.000195135	0.000262511	0	0	0	0.000163683	0.000848823	0.000717544	0.000216237	0.000208235	0.00027728	0	0.000532581	0.000709528	0.000670025	0.000226078	0	0.000370318	0.000463434	0.000275061	0.00034328	0.000278821	0.000195135	0.000216237	0.000155369	0.000374659
ENSBTAG00000009656	0.0110635	0.0116655	0	0.011113	0.0122528	0	0.0123022	0.0095651	0.0111997	0.0101968	0.0112146	0.0101602	0.00959704	0	0.0128876	0.0129022	0.00959704	0.0118565	0.0113841	0.01053	0.0125709	0	0.0107869	0	0.0107205	0.0184091	0.0106885	0.0147516	0.0102399	0.0129089	0.0104247	0.00975283	0.0108764	0.00822473	0	0.009799	0.011113	0	0.0109743	0.00951121	0.0104425	0	0	0.00983168	0.0111288	0	0.00975283	0.0103933	0.01094
BLA-DQB	0	0.010248	0.0114292	0.0123094	0.00962286	0.0109749	0.00986456	0.0122551	0.0116121	0.00872118	0.00980721	0	0.0109759	0.00946536	0.0127902	0.0106577	0.0109759	0.0127691	0.0110146	0.0104657	0.0102237	0.011004	0.0103623	0.011483	0	0.00928544	0.011959	0.0129113	0.0102161	0.00998921	0.0111817	0.0103535	0.0101481	0.0114475	0.010365	0.0110552	0.0123094	0.00989514	0.00924286	0.00566866	0.0104691	0.00461945	0.00899328	0.0114062	0.0124015	0.011483	0.0103535	0.00429945	0.0136947
ENSBTAG00000037605	0.0142958	0.0144964	0.0151793	0.0143518	0.0141128	0.0121699	0.010441	0.0125011	0.0133857	0.0127354	0.0131392	0.0133577	0	0.0135635	0.0141345	0.00904091	0	0.0103485	0	0.0133299	0.0122137	0	0.0131701	0.0147899	0.0165581	0	0.0110595	0.0129437	0.0124217	0.0138389	0.0139365	0	0.0145413	0.0120879	0.0131325	0.0126668	0.0143518	0.0102207	0	0.0114753	0.00901197	0	0	0.0132536	0	0.0147899	0	0.00850054	0.0127217
ENSBTAG00000013919	0.0190308	0.0196223	0.0212517	0.0203952	0.023402	0.0197787	0.016829	0.0160758	0.018543	0.0187796	0.0165572	0.0192569	0.0163271	0.0193376	0.0204395	0.0179993	0.0163271	0.0178908	0.0203256	0.0137949	0.0175999	0.0180807	0.0198042	0.0202186	0.0161903	0.0181272	0.0182599	0.0187173	0.0197502	0.0217128	0.0193287	0.0172818	0.0178764	0.018885	0.0204794	0.0196429	0.0203952	0	0.0185707	0.0189785	0.0178733	0	0.0182677	0.019824	0.0176745	0.0202186	0.0172818	0.0131471	0.0180512
BOLA-DRA	0.0139626	0.0152365	0.0142116	0.0180368	0.0156729	0.0172785	0.01532	0.0132366	0.0135196	0.0143914	0.0131654	0	0.0119482	0.0116733	0.015641	0.014424	0.0119482	0.0149423	0.0167041	0.0140016	0.0151983	0.011931	0.0133923	0.0159738	0.0157571	0.0151466	0.0135736	0.0143358	0.0136325	0.0151294	0.0128714	0.0134126	0.0140761	0.0114689	0.0147329	0.0156074	0.0180368	0	0.016527	0.0133272	0.0134132	0	0.0147132	0.0154369	0.0135011	0.0159738	0.0134126	0.0114791	0.0142062
C4A	0	0	0	0	0	0	0	0.000100635	0	0.000107178	0.000117744	0	0	0	0.00010005	0.000147162	0	0.000101549	0	0	0.000101735	0	0.000112907	0	0	0	0	0.000123987	0	0.00014117	0	0	0.000147575	0.000158938	0	0.000102914	0	0	0	0	0	0	0.000139455	0.000155892	0.000156309	0	0	0	0.000149405
C2	0	0	0	0.000139677	0	0.000100615	0.000112797	0	0.000102995	0	0	0.000105745	0	0	0	0	0	0.000101675	0.00010776	0	0.000109854	0.000132963	0	0.000100535	0	0	0.000141667	0.000122081	0.000139551	0.000214747	0.000107467	0	0	0	0	0	0.000139677	0	0.000102228	0	0	0	0	0.000161934	0	0.000100535	0	0	0.000131097
CLIC1	0	0	0	0.000357793	0	0.000188415	0	0	0	0	0.000123414	0.000388773	0.000310792	0	0.000619185	0	0.000310792	0	0.000157394	0.000355407	0.000186242	0	0.000489199	0	0	0.000356088	0.000411165	0.000432612	0.000104781	0	0	0.000468243	0.000144698	0	0	0.000374954	0.000357793	0	0	0.000400107	0.000327852	0	0	0	0	0	0.000468243	0.000224676	0
AIF1	0.00187137	0.00179347	0.00179203	0.0017897	0.00167918	0.00174454	0.00188612	0.00218046	0.00218429	0.00183158	0.00202398	0.0020603	0.00171618	0.00172761	0.00206111	0.00165349	0.00171618	0.00186275	0.00183364	0.00247394	0.00193848	0.0017814	0.00161704	0.00151044	0.00179978	0.00211302	0.00162364	0.00198386	0.00138247	0.00200489	0.0020399	0.0015762	0.00185325	0.00186988	0.001817	0.00229901	0.0017897	0.00127414	0.00193699	0.00156277	0.00167196	0.00160752	0.00172768	0.00169069	0.00174794	0.00151044	0.0015762	0.00135481	0.00179629
BOLA	0.00232217	0.00218343	0.00233896	0.00315662	0.00385846	0.000436175	0.0019213	0.00305773	0.00215269	0.0019425	0.00250313	0.0022757	0.00238497	0.00260192	0.00280584	0.00308523	0.00238497	0.00217506	0.00014271	0.00293498	0.0031362	0.0028681	0.00334406	0.00195382	0	0.00264101	0.00277135	0.0026574	0.00277107	0.00303413	0.000760261	0.00278244	0.00357094	0	0.00353042	0	0.00315662	0	0	0.00287719	0.00170154	0.00375941	0	0.00353799	0.00204024	0.00195382	0.00278244	0.00171944	0.00339331
UBD	0.00756193	0.00783402	0.00725956	0.00956703	0.0098081	0.00770423	0.00200809	0.00649384	0.00747832	0.00622055	0.00629136	0	0.00731267	0.00806338	0.00859939	0.00800434	0.00731267	0.00908023	0.00731368	0	0.00837497	0.00968309	0.00983954	0.0101737	0.00803073	0.00824106	0.00881975	0.00771608	0.00690243	0.0101727	0.008115	0.00818538	0.00857881	0.00814842	0.00767574	0.00884021	0.00956703	0.00737255	0.00865114	0.00680747	0.00869697	0.0124707	0.0084513	0.00802352	0.00608105	0.0101737	0.00818538	0	0.00835998
ENSBTAG00000038430	0	0.000163702	0	0	0	0	0	0	0	0	0	0	0	0	0	0	0	0	0	0	0	0	0.000196159	0	0	0	0	0	0	0.000102374	0	0	0	0	0	0	0	0	0	0	0	0	0	0	0	0	0	0	0
DTNBP1	0	0	0	0	0	0	0	0	0.000152458	0	0	0	0	0	0	0	0	0	0	0	0	0	0	0	0	0	0	0	0	0	0	0	0.00015148	0	0	0	0	0	0	0	0	0	0	0	0	0	0	0	0
DKK1	0	0	0	0	0	0	0	0	0	0	0	0	0	0	0	0	0	0	0	0	0	0	0	0	0	0	0	0	0	0	0	0	0	0	0	0	0	0	0	0	0	0	0	0	0	0	0	0	0
ACTA2	0.00131008	0.00137468	0.00140116	0.00145876	0.00135986	0.00161005	0.00155277	0.00164946	0.00159073	0.00105644	0.00111392	0.00124769	0.00160127	0.00117062	0.00159793	0.0014702	0.00160127	0.00157521	0.00173758	0.00122653	0.00172385	0.00162523	0.00164162	0.00154226	0.00114722	0.00114631	0.00149126	0.00160595	0.00129555	0.00147808	0.00147042	0.00139256	0.00157759	0.000935085	0.00143537	0.00152748	0.00145876	0.000782037	0.00142629	0.00138506	0.000795251	0.00113159	0.00138331	0.00137085	0.00143013	0.00154226	0.00139256	0.000695563	0.00153144
LIPA	0.000231657	0.000359599	0.000104323	0.000368676	0.000193045	0.000416868	0.000308683	0.000194731	0.000289725	0.000181277	0.000213376	0.000284291	0.000356429	0.000262363	0.000365436	0.000303225	0.000356429	0.000326171	0.000242117	0.0002569	0.000267882	0.00034452	0.000230521	0.000140973	0.000201369	0.000266565	0.000221515	0.000111406	0.000176329	0.000383595	0.000218971	0.00010873	0.000199388	0.000136693	0.000241495	0.00031207	0.000368676	0.000152423	0.000435658	0.000220425	0.000283483	0.000263444	0.000142153	0.000151189	0.000210266	0.000140973	0.00010873	0.00024786	0.000286133
IFIT2	0.000175934	0.000336902	0.000122185	0.000192151	0.000327248	0.000173734	0.000175827	0.000282822	0.000187758	0	0.00016717	0.000149302	0.000195495	0.000133629	0.000157683	0.000146254	0.000195495	0.00017126	0.00016149	0.000174213	0.000143778	0.000333178	0.000259568	0.000234686	0.000171911	0.000202102	0.000153681	0.000189733	0.000157228	0.000138442	0.000280362	0.000182523	0.000208409	0.00016481	0	0.000293108	0.000192151	0.000188698	0.000307074	0.000285414	0.000202619	0.000221067	0.000271277	0.000194151	0.000289428	0.000234686	0.000182523	0.000172402	0.000205837
ANKRD1	0.000620405	0.00083818	0.000453975	0.000598351	0.000821944	0.000715208	0.000647455	0.000770396	0.000662304	0.000629672	0.000754537	0.000884507	0.000614304	0.000652306	0.000751692	0.000829288	0.000614304	0.000714088	0.000641688	0.000702821	0.000837549	0.000625671	0.00132949	0.000633654	0.000554398	0.000480173	0.000460101	0.00102021	0.000628236	0.000606702	0.000551532	0.000880298	0.00066743	0.000669442	0.000662417	0.00114259	0.000598351	0.000892697	0.00064419	0.000652543	0.000572753	0.000771275	0.000742837	0.000654619	0.000720236	0.000633654	0.000880298	0.00027394	0.000639836
RGS10	0	0	0	0.000144426	0.000188574	0	0.000198368	0.00010519	0.000229593	0.000185677	0.000200444	0	0.000248103	0	0.000142259	0.000199149	0.000248103	0.000307567	0.00025475	0.000181319	0.000195868	0.000131052	0.000211113	0.000196655	0.000100161	0.000146779	0.000107294	0	0	0.000185197	0	0.000202607	0	0.00013013	0.000219164	0.000136625	0.000144426	0	0.000180421	0.000189433	0	0	0.000203918	0	0	0.000196655	0.000202607	0	0.000225079
BAG3	0.000101941	0.000416122	0.000446556	0.000117993	0.000109694	0.000431311	0.000406357	0.000443819	0.00046125	0.000248096	0	0	0.000421971	0.000263796	0.000526557	0.000443463	0.000421971	0.000420256	0.000441396	0	0.000480421	0.000124355	0.000116741	0.000541356	0.000115024	0.000522037	0.000423871	0.000452831	0.000112847	0.000466263	0.000463766	0.000458586	0.000420714	0.000109346	0.000462722	0.000423278	0.000117993	0.000451585	0.00027877	0.000440421	0.000455457	0	0.000157529	0.000560883	0.00045454	0.000541356	0.000458586	0.000400253	0.000121212
PTPRE	0	0	0.000276723	0	0	0.000350337	0.000226268	0	0	0	0	0.000189666	0	0	0.00011839	0	0	0	0	0	0	0	0	0	0.000439785	0	0	0	0	0	0	0	0	0	0	0	0	0	0	0	0	0	0	0	0	0	0	0	0
PRSS23	0	0	0	0	0	0	0	0	0	0	0	0.000482649	0	0	0	0	0	0	0	0	0	0	0.000291541	0	0	0	0	0	0	0	0	0	0	0	0	0	0	0.000109533	0	0	0	0.000217816	0.000254852	0	0	0	0	0	0
APLP2	0.000162116	0.000487858	0.000394456	0.000432701	0.000119693	0.000220452	0.000244895	0.000116104	0	0.000493536	0.000622761	0.00015327	0.000688148	0.000473389	0.000350005	0.000322997	0.000688148	0.000461469	0.000426102	0	0.000455957	0.000418028	0.000653443	0.000260124	0.000518015	0.00021849	0.000454444	0.000606698	0.000186504	0.000403797	0.000465672	0	0.000608481	0.000222175	0.000213241	0.000464987	0.000432701	0.000155585	0.00033429	0.000455605	0.000225673	0	0.00053726	0.000465458	0.000489576	0.000260124	0	0	0
MS4A8	0	0	0	0	0	0	0	0	0.000103511	0	0	0	0	0	0	0	0	0	0	0	0	0	0	0	0	0	0	0	0	0	0	0	0	0	0	0	0	0	0	0	0	0	0	0	0	0	0	0	0
ASRGL1	0	0	0	0	0.000156871	0	0	0	0	0	0.000331019	0	0	0	0	0.000140972	0	0	0	0.000165207	0.000107997	0	0.000103198	0	0	0.000320261	0	0	0	0	0	0	0	0	0	0	0	0	0.000115768	0	0	0.00032833	0	0	0	0	0	0	0
ENSBTAG00000011019	0.000147751	0.000206043	0.000140512	0.000126282	0.000254024	0.000131686	0.000298082	0.000105362	0.000173962	0.000208808	0.000151936	0	0.000223231	0.000145341	0.000126769	0.000150004	0.000223231	0.000165562	0.000178289	0	0.000114261	0.0001339	0.000232746	0.000147358	0.000140843	0.000235192	0	0	0.000175048	0	0.000154124	0	0	0	0	0.000108659	0.000126282	0	0	0.000285773	0.000173763	0.000138739	0	0.000176549	0.000234496	0.000147358	0	0.000126786	0.000125186
FERMT3	0	0	0	0	0	0	0	0	0	0	0	0	0	0	0	0	0	0	0	0	0	0	0	0	0	0.000314804	0	0	0	0	0	0	0	0	0	0	0	0	0	0	0	0	0	0	0	0	0	0	0
NDUFS8	0	0	0	0	0	0	0	0	0	0	0	0	0	0.000108133	0	0	0	0	0	0	0.000118214	0	0	0	0	0	0	0	0	0	0	0	0	0	0	0	0	0	0	0	0.00011585	0	0	0	0	0	0	0	0
MRGPRF	0	0	0.000110224	0	0	0.000133448	0.00014007	0.000114412	0.000108704	0.000108122	0.000110871	0	0.000105078	0.000113865	0.00011753	0	0.000105078	0.000101465	0.000109815	0	0.00011268	0.000128375	0.000114695	0.000105037	0.00013091	0	0	0.000102002	0	0.000103143	0	0.000121747	0.000109171	0.000112789	0	0.000100604	0	0	0.000139837	0.000113495	0.000115551	0	0.000120584	0	0	0.000105037	0.000121747	0	0.000103103
CTTN	0	0	0	0	0.000146002	0	0	0	0	0	0	0	0	0.000102638	0	0	0	0	0	0	0	0	0	0	0	0	0	0	0	0	0	0	0	0	0	0	0	0	0	0	0	0	0	0	0	0	0	0	0
CDKN1C	0	0	0	0	0	0	0	0	0	0	0	0.000108653	0	0	0	0	0	0	0.000183154	0	0	0.000141316	0	0	0	0.000151222	0	0	0	0	0	0	0	0	0	0	0	0	0	0	0	0.000124981	0	0	0	0	0	0	0
IGF2	0.00342591	0.00286567	0.00211167	0.00474827	0	0.00287309	0.00300577	0.00320635	0.00351286	0.00272447	0.00234076	0.00288078	0.00282663	0.00257565	0.00276616	0.00313375	0.00282663	0.00315334	0.00254656	0.00207762	0.00328389	0.00232207	0.00295809	0.00209222	0.00264033	0.00327541	0.00327644	0.00301992	0.00255844	0.00411781	0.00329991	0.00319447	0.00368126	0.00254664	0.00330843	0.00257501	0.00474827	0.00183494	0.00260275	0.0028357	0.00298115	0.0027396	0.00228049	0.00278925	0.00249989	0.00209222	0.00319447	0.00177819	0.00198899
TNNI2	0.000318679	0.00068422	0.000472162	0.000572137	0	0.000700337	0.000628109	0.000637557	0.000689819	0.000518055	0.000765838	0.000655422	0.000632919	0.000680043	0.000670423	0.000540395	0.000632919	0.000594484	0.000762848	0.000538133	0.000778076	0.000765133	0.000685885	0.00040197	0.000663232	0.000644872	0.000455939	0.000706026	0.000669663	0.000721561	0.000677039	0.000589545	0.0005736	0.000658311	0.000705435	0.000689797	0.000572137	0.00125036	0.00118215	0.000597653	0.000607968	0.00061646	0.000520705	0.000645072	0.0005548	0.00040197	0.000589545	0.000237301	0.000651804
ACTA1	0.00186667	0.00200565	0.00168752	0.0017828	0.00201928	0.00206485	0.00237766	0.00218724	0.00225079	0.00153601	0.00188734	0.00181979	0.00191188	0.00163856	0.00218749	0.00220295	0.00191188	0.00232706	0.00195833	0.00189879	0.00235897	0.00172374	0.0023209	0.00222588	0.00264591	0.00166046	0.00168425	0.00220084	0.00176904	0.00199349	0.0020129	0.00175337	0.00219585	0.00236779	0.00166973	0.00215244	0.0017828	0.00171826	0.00202559	0.00186764	0.00157884	0.00183026	0.00169819	0.00204783	0.00216696	0.00222588	0.00175337	0.00141826	0.00228342
NID1	0.00249305	0.00242621	0.0022895	0.00172749	0.00272232	0.00238407	0.00296315	0.00242973	0.00271609	0.00169012	0.00180678	0.00203246	0.0022328	0.0017929	0.00247142	0.00254208	0.0022328	0.0025971	0.00216143	0.00219333	0.00247542	0.00169145	0.0021217	0.00229518	0.00208606	0.00191118	0.00195334	0.00228069	0.00147332	0.0022439	0.00214965	0.00207698	0.0022168	0.00182568	0.00202011	0.0018563	0.00172749	0.00127314	0.00212342	0.00196908	0.00156665	0.00199713	0.00208793	0.00191098	0.00230218	0.00229518	0.00207698	0.00158925	0.00258086
HNRNPF	0	0	0	0	0	0	0	0	0	0	0	0.00026989	0	0.000441154	0	0	0	0	0	0	0.000137349	0.000249586	0.000138681	0	0	0	0	0	0	0	0.000388629	0	0.000434392	0	0	0	0	0.000396265	0.000100054	0.000107571	0.000156979	0.000637862	0	0	0	0	0	0	0
SRGN	0.00670658	0.00899591	0.00766355	0.00608565	0.0100487	0.00507348	0.00751292	0.00936234	0.0100927	0.00606098	0.0100147	0.0102103	0.00758253	0.00741861	0.00880579	0.00846466	0.00758253	0.00983479	0.00791329	0.00879229	0.00940082	0.00718632	0.00962231	0.00741532	0.00954951	0.00806921	0.00850441	0.00861669	0.0081355	0.00905722	0.00928917	0.00662726	0.0104363	0.00828783	0.00992986	0.00829123	0.00608565	0.00668772	0.00799651	0.00877408	0.00666779	0.00982735	0.00786206	0.00902698	0.00689586	0.00741532	0.00662726	0.00633608	0.00892056
MYOZ1	0.000817109	0.000869422	0.00063752	0.00087515	0.000743905	0.000863465	0.000716474	0.000670714	0.00089021	0.000492195	0.000653983	0.000849035	0.000709062	0.000528033	0.000836744	0.000740721	0.000709062	0.000692601	0.000832525	0.00059462	0.00076204	0.000656061	0.000706848	0.000669209	0.000829374	0.000624899	0.000573951	0.000717218	0.000547516	0.000900204	0.000874996	0.000583797	0.000872561	0.000482533	0.000849404	0.000716302	0.00087515	0.000653617	0.00070701	0.000605724	0.000632893	0.000580542	0.00065131	0.000717764	0.000530122	0.000669209	0.000583797	0.000335612	0.000933024
PLAU	0	0	0	0	0	0	0	0	0	0	0	0	0	0	0	0	0	0	0	0	0	0	0	0	0	0	0	0	0	0	0	0	0	0	0	0	0	0	0	0	0	0	0	0	0	0	0	0	0
PLAC9	0.00179078	0.00135997	0.00181478	0.00140947	0.0017974	0.00111224	0.00142624	0	0.00151993	0.00090574	0.00141925	0.00222328	0.00151596	0.00124131	0.00179278	0.00155275	0.00151596	0.00176672	0.00121254	0.00161261	0.00155359	0.00143881	0.00182655	0.00106471	0.00118322	0.000938102	0.00101786	0.00138114	0.00118904	0.00201108	0.00158408	0.00133153	0.00159435	0.00163254	0.00165837	0.00140111	0.00140947	0.00101085	0.00126767	0.0013028	0.00111729	0.00133431	0.00120878	0.00107638	0.00141997	0.00106471	0.00133153	0.00132198	0.00130673
LDB3	0	0.000148248	0.000167064	0.000134718	0	0	0	0	0	0	0	0	0	0.000159606	0.000135754	0	0	0	0.000151547	0	0	0	0	0	0	0	0	0.000188231	0	0.000118735	0	0.000137234	0.000138772	0.000151067	0	0.000100082	0.000134718	0.000115843	0	0	0	0.000124912	0	0	0	0	0.000137234	0	0.000121904
ANGPT2	0	0	0	0	0	0	0	0	0	0	0	0	0	0	0	0	0	0	0	0	0	0	0	0	0	0	0	0	0	0	0	0	0	0	0	0	0	0	0	0	0	0	0	0	0	0	0	0	0
ASB5	0	0	0	0	0	0	0	0	0	0	0	0	0	0	0	0	0	0	0	0	0	0	0	0	0	0	0	0	0	0	0	0	0	0	0	0	0	0	0	0	0	0	0	0	0	0	0	0	0
VEGFC	0	0	0	0	0	0	0	0	0	0	0	0	0	0	0	0	0	0	0	0	0	0	0	0	0	0	0	0	0	0	0	0	0	0	0	0	0	0	0	0	0	0	0	0	0	0	0	0	0
SLC25A4	0.000631062	0.000900357	0.000827161	0.000920245	0.000807899	0.000858276	0.000993465	0.000847457	0.00098111	0.000837229	0.000740369	0.00107604	0.000652033	0.000806058	0.000902005	0.000795176	0.000652033	0.000843185	0.000803774	0.0005048	0.000997933	0.000818446	0.000881896	0.0006525	0.000987409	0.000585959	0.000813519	0.000977816	0.000433056	0.000687545	0.000802031	0	0.000705185	0.000725518	0.000707836	0.000901209	0.000920245	0.000586542	0.000881264	0.000686655	0.000454281	0.000505346	0.00063308	0.000885626	0.000887306	0.0006525	0	0.000348795	0.00107774
SORBS2	0	0	0	0	0	0	0	0	0	0	0	0	0	0	0	0	0	0	0	0	0	0	0	0	0	0	0	0	0	0	0	0	0	0	0	0	0	0	0	0	0	0	0	0	0	0	0	0	0
DLC1	0.000117117	0	0	0	0.000124019	0.000125399	0	0	0	0	0.000101272	0	0	0.000100266	0.000119466	0.000113854	0	0	0.000102778	0	0.000110545	0	0.000140911	0	0	0	0.000102424	0	0	0	0.000114962	0.000117237	0	0	0.000118619	0.000120208	0	0	0	0.000105627	0	0.000120858	0	0.000100958	0	0	0.000117237	0	0
RBPMS	0	0	0	0	0.000171903	0	0	0	0	0	0	0	0	0	0	0	0	0	0	0	0	0	0	0	0	0	0	0	0	0	0	0	0.000231092	0	0	0	0	0	0	0	0	0	0	0	0	0	0	0	0
PLAT	0	0	0	0	0	0	0	0	0	0	0	0	0	0	0	0	0	0.000101497	0	0	0	0	0	0	0.000166769	0.000252074	0	0	0	0	0	0	0	0	0	0.000239096	0	0	0	0	0	0	0	0	0	0	0	0	0
RPL15	0.000148359	0	0	0	0	0	0	0	0	0	0	0	0	0	0	0.000357259	0	0	0	0.000428921	0	0	0	0.000612986	0	0.000480395	0	0	0	0.000423579	0.000345892	0	0	0	0.000362352	0	0	0	0	0	0	0	0	0.000266431	0	0.000612986	0	0	0
RPL3L	0	0	0	0	0	0	0	0	0	0	0	0	0	0	0	0	0	0	0	0	0	0	0	0	0	0	0	0	0	0	0	0	0	0	0	0	0	0	0	0	0	0	0	0	0	0	0	0	0
ENSBTAG00000051845	0.000225766	0.0014052	0	0.00137593	0.0011875	0.00116275	0.000366893	0.00132129	0.00194444	0	0	0.00101737	0.00179255	0.000450482	0.00224657	0.00226803	0.00179255	0.0026556	0.000885001	0.00117635	0.00068339	0.00178053	0	0.00147913	0.00122283	0.00232517	0	0.00202664	0.00129749	0.00107882	0.00140271	0.0022382	0	0.000562734	0.000667689	0.000808411	0.00137593	0.00105222	0	0	0.000559437	0.00189599	0	0.000229029	0	0.00147913	0.0022382	0.00137705	0.00141895
MEFV	0	0	0	0	0	0	0	0	0	0	0	0	0	0	0	0	0	0	0	0	0	0	0	0	0	0	0	0	0	0	0	0	0	0	0	0	0	0.000122317	0	0	0	0	0	0	0	0	0	0	0
ARL6IP1	0.000393128	0	0	0	0.000138089	0.000129296	0	0	0	0	0.000402881	0	0	0.000210251	0.000183026	0	0	0.000243549	0.000211829	0	0	0	0.000209352	0	0.000115474	0.000443033	0	0.000156617	0	0.000189669	0	0	0.000205875	0	0.000433842	0	0	0	0.000102223	0.000234068	0	0	0.000324622	0.000192984	0	0	0	0	0.000359802
NDUFAB1	0	0	0	0	0	0	0	0	0	0	0	0	0	0	0	0	0	0	0	0	0	0	0	0	0	0	0	0	0	0	0	0	0	0	0	0	0	0	0	0	0	0	0	0	0	0	0	0	0
LAT	0.000108575	0.000111475	0.0002769	0	0.000310824	0.000299859	0.000232968	0	0.00014038	0	0	0	0.00011853	0.000169844	0.000259174	0	0.00011853	0.000207674	0.000364988	0.000106429	0	0.000115438	0.00019324	0	0.000283098	0	0	0	0.000150703	0	0.000151886	0	0.000175597	0.000211514	0.000372868	0.000284233	0	0.000258874	0.000290903	0.000113907	0.000252499	0	0	0.000146096	0	0	0	0.000125145	0.00013306
CD19	0	0.0030995	0	0	0	0	0.00177557	0	0	0	0.00130136	0	0.00142822	0	0	0.00238877	0.00142822	0	0	0	0	0	0.00290352	0	0.00288001	0	0.00481242	0	0	0	0	0	0.00261766	0	0	0	0	0.0029979	0	0.0021704	0.00399662	0	0.00139598	0.00309114	0	0	0	0	0.00252557
NUPR1	0.000610271	0.00110108	0.000891127	0.000945136	0.00117314	0.0016805	0.00115691	0.000940214	0.00112514	0.00103418	0.00118308	0.00125857	0.00129566	0.00101481	0.00151949	0.00129629	0.00129566	0.00141387	0.00110156	0.00137358	0.00118251	0	0.00110478	0.000946901	0.000731073	0.000962122	0.000545756	0.00114569	0.00100839	0.00130675	0.000698096	0.000739048	0.00107528	0.000978668	0.00106388	0.00123926	0.000945136	0.000770637	0.000499379	0	0.0010668	0.00110518	0.000587981	0.000903866	0.000941918	0.000946901	0.000739048	0.000576109	0.00119402
CORO1A	0.00532187	0.00679471	0.00539508	0.00834185	0.00563882	0.00656047	0.00526059	0.00547201	0.00671464	0.00499471	0.00680029	0	0.00574397	0.00451919	0.00772129	0.00687488	0.00574397	0.0072817	0.00462947	0.00494298	0.00653758	0.00540833	0.00681228	0	0.00622167	0.00456574	0.0047387	0	0.00392719	0.00675734	0.00602665	0	0.00737734	0	0.00679335	0.00549963	0.00834185	0	0.00549049	0.00546127	0.00553348	0.000791511	0.00372111	0.00449162	0.004996	0	0	0.00459266	0.00487949
ALDOA	0.00104716	0.0010211	0.000990251	0.00101734	0.00118067	0.00119746	0.000858152	0.000646353	0.000844877	0.000502167	0.000732036	0.00113648	0.00108131	0.000940173	0.0010126	0.000943932	0.00108131	0.00114015	0.00118744	0.000719871	0.00139915	0.00103458	0.00090133	0.000773267	0.000988037	0.000312358	0.000905026	0.000854144	0.000838364	0.00103726	0.00106747	0.000784654	0.00111661	0.000861763	0.000824331	0.00128861	0.00101734	0	0.000544397	0.000804082	0.000952306	0.000769539	0.000525614	0.00114881	0.00108336	0.000773267	0.000784654	0.000524909	0.0010663
MYLPF	0.001542	0.0015745	0.0013803	0.00144308	0.00130606	0.00168219	0.00182044	0.00168429	0.00181397	0.00128712	0.00114435	0.00155562	0.0016151	0.00157583	0.00177772	0.00170082	0.0016151	0.00198311	0.00185104	0.00145699	0.00174833	0.00157535	0.00167265	0.00155972	0.00158807	0.00159097	0.00143899	0.00175629	0.00133555	0.00159201	0.00153824	0.00129473	0.00144866	0.00147661	0.00156748	0.00165018	0.00144308	0.0013615	0.00132486	0.00146401	0.00121116	0.00157923	0.00130101	0.00156379	0.00118969	0.00155972	0.00129473	0.000965306	0.00180499
ITGAL	0.0017368	0.00214144	0.000596733	0.00269261	0.00195444	0.00250425	0.00144281	0.00138805	0.00157443	0.00148578	0.00262664	0.00241916	0.00136922	0.00159959	0.00163193	0.00129843	0.00136922	0.00153431	0.00202931	0.0012348	0.00166913	0.00200949	0.00175788	0.00140669	0.00215826	0.00216916	0.00168577	0.00164336	0.00193212	0.00221466	0.00152084	0.00169044	0.0017568	0.00124796	0.00111526	0.00147425	0.00269261	0.00170183	0.00126606	0.00152687	0.00126486	0.00134712	0.00196285	0.00134295	0.00120725	0.00140669	0.00169044	0	0.00156938
VKORC1	0	0	0	0	0	0	0	0	0.000164307	0.00013131	0.000133018	0	0	0	0.000144414	0	0	0	0	0	0	0	0	0	0	0	0.000156308	0	0	0	0	0	0.000136295	0	0	0	0	0	0	0	0	0	0	0	0	0	0	0	0
COX6A2	0.000666839	0.00062495	0.000769295	0.000639802	0.000682088	0.000724675	0.000732897	0.000824503	0.000765269	0.000444677	0.000520928	0.000726516	0.000454823	0.000763465	0.00079078	0.000712803	0.000454823	0.000664628	0.000624533	0.000658544	0.000632398	0.000656238	0	0.000759739	0.000730907	0.000503258	0.000635001	0.000809357	0.000598466	0.000785319	0.000963194	0.00064398	0.000496922	0	0.000789474	0.000711093	0.000639802	0.000664242	0.000622299	0.000656594	0.000689326	0.0012424	0.000397775	0.000965551	0.000706724	0.000759739	0.00064398	0.000561138	0.000701068
RABGEF1	0.00028895	0.000540999	0.000854451	0.00189172	0	0.000271017	0	0.000575473	0.00053937	0	0	0	0	0.000701972	0	0.000213072	0	0.000409012	0.000430129	0	0.000395847	0.000145873	0.000721716	0.000371745	0.000678619	0	0.000173431	0.000656827	0	0.000634723	0.000513557	0	0.000907832	0.00103693	0	0.000156749	0.00189172	0	0.000986715	0.000122195	0.000557976	0.000981606	0	0.000507993	0.000478941	0.000371745	0	0	0
NCF1	0	0	0	0.000184868	0	0.000179241	0	0	0	0.000108807	0	0	0.000170306	0.000107566	0	0	0.000170306	0.00014824	0.000141606	0	0.000121966	0.000236904	0.000119851	0.000126664	0.000139336	0	0	0	0	0.000138546	0.000135202	0	0.00011576	0.000140503	0	0.000191061	0.000184868	0	0.00012204	0.000141182	0.000114695	0.000109418	0	0	0.000100937	0.000126664	0	0	0
MDH2	0	0	0	0.000146243	0.000114094	0	0	0	0	0	0	0.000170996	0	0	0	0	0	0.000221025	0.000130001	0	0	0.000106745	0.000143872	0	0	0	0.00011351	0	0	0	0	0	0	0	0	0	0.000146243	0	0	0	0	0.000102233	0	0.000107113	0	0	0	0	0
HSPB1	0.000473112	0.000697701	0.00064622	0.000809024	0.00107463	0.00113172	0.000876686	0.000833072	0.000541178	0	0.000754229	0.00201113	0	0.000884231	0.00130013	0.000593196	0	0.000742088	0.000473831	0.000836268	0.000568714	0.000889731	0	0	0.000307389	0.000430404	0.000611277	0.000552936	0.0026292	0.000877569	0.000217461	0.000231285	0	0.000509179	0.000928398	0.00107655	0.000809024	0.00103747	0	0.000502261	0	0.0016801	0	0.000628568	0.000540741	0	0.000231285	0.000504866	0.000689061
GNB2	0	0	0	0	0	0	0	0	0	0	0	0	0	0	0	0	0	0	0	0	0	0	0	0	0	0	0	0	0	0	0	0	0.00028903	0	0	0	0	0	0	0	0	0	0	0	0	0	0	0	0
PCOLCE	0.00116227	0.0011748	0.000904851	0.000836261	0.00096019	0.00163063	0.00115957	0.00118099	0.000897097	0.000785674	0.00114329	0.000582428	0.000841469	0.00104257	0.00143312	0.00132198	0.000841469	0.00112184	0.000818762	0.000731889	0.000884724	0.000899658	0.000817075	0.000976903	0.00105221	0.000250987	0	0.00121398	0.000310809	0.00125722	0.000732181	0.000742491	0.00066201	0.000874096	0.000826951	0.00140723	0.000836261	0.000327028	0.000935745	0.000582508	0.000824328	0.00100481	0.000455158	0.000961589	0.00100713	0.000976903	0.000742491	0.000190732	0.00116447
ATP5MF	0.000278763	0	0.000121657	0	0	0.000273033	0	0	0.000120573	0	0	0.000129657	0	0.000108231	0.000242975	0	0	0	0.000104095	0	0	0	0	0	0.00010088	0	0	0	0	0	0	0.00010299	0.00011359	0.000101827	0	0.000112624	0	0.000383165	0	0	0	0	0	0	0.000100163	0	0.00010299	0	0
MICALL2	0	0	0	0	0	0	0	0	0	0	0	0	0	0	0	0.000138397	0	0	0	0	0	0	0	0	0	0	0	0	0	0	0	0	0	0	0	0	0	0	0	0	0	0	0	0	0	0	0	0	0
ND2	0.000966993	0.00187831	0.000390722	0.00171544	0.0013924	0.00202499	0.00116342	0.00117851	0.000739701	0.000776359	0.000543558	0.00228711	0.00205298	0	0.000992745	0.000774331	0.00205298	0.000636151	0.00189824	0.000991007	0.00193001	0.00160493	0.00146247	0.000804504	0.00179209	0.00126097	0.00100049	0.00120327	0.000746894	0.000569809	0.00126796	0	0.00198441	0.00129839	0.00126364	0.00158556	0.00171544	0.00250358	0.00178043	0.000982295	0.00163581	0.000956425	0.00090821	0.000620089	0.00125861	0.000804504	0	0	0.000762918
COX1	0.000759002	0.000842358	0.00102611	0.00135721	0.00112948	0.00113621	0.00105331	0.000944304	0.000656635	0.000940955	0.000752262	0.00126285	0.000861363	0.000745685	0.000788878	0.000350654	0.000861363	0.00122727	0.00151579	0.000813264	0.00179169	0.000975425	0.000769334	0.000807713	0.00112929	0.000780409	0.000778708	0.00069261	0.000902374	0.00123129	0.000397182	0	0.00111889	0.000943958	0.00130274	0.00165357	0.00135721	0.000934909	0.000759737	0	0.000786326	0.000953517	0.000720091	0	0.000537599	0.000807713	0	0.000513603	0.000523944
COX2	0.000413319	0.000586416	0.000470586	0.000604818	0.000573017	0.000864445	0.000590278	0.000467556	0.000601622	0.000391037	0.000503576	0.000838264	0.000851793	0.000326148	0.000828011	0.000680384	0.000851793	0.000467749	0.000888117	0.000567942	0.000894568	0.000951454	0.000497054	0.000942567	0.00076403	0.000748705	0	0.000495891	0.000273436	0	0.000283169	0	0.000506047	0.000640366	0.000190571	0.000842439	0.000604818	0.00122429	0.000419391	0.000336614	0.000658638	0.00167777	0.000412728	0.000370578	0.000114882	0.000942567	0	0.000170076	0.000641396
[truncated: 1,720 more columns]

## Sheet: Table S2
Table S2.Top 20 Genes with SHAP Values for Various Types of Cells
B cell	SHAP_Value		CD3 T cell	SHAP_Value		CD8 T cell	SHAP_Value		FAP	SHAP_Value		Granulocyte	SHAP_Value		LEndoC	SHAP_Value		MuC	SHAP_Value
ENSBTAG00000013919	0.0481276		CD3E	0.0346205		DCN	0.0256783		MFAP5	0.0313666		SELL	0.0537178		MMRN1	0.100044		TPM2	0.0452795
BOLA-DRA	0.0415735		NKG7	0.0188651		FBLN2	0.025266		COL1A1	0.0245174		IL1B	0.0397766		CAVIN2	0.0521074		MFGE8	0.0420006
CD74	0.0357609		NKG2A	0.0179083		UBD	0.0212657		DCN	0.0242794		ENSBTAG00000048980	0.0365692		TCN2	0.0366		MYL9	0.0388135
BLA-DQB	0.0333294		IQSEC1	0.0172514		SERPINF1	0.0182278		FBLN2	0.0242096		VNN2	0.0257535		PTN	0.034588		ACTA2	0.0387759
MS4A1	0.0241719		CD52	0.0160765		COL1A1	0.0175445		CCDC80	0.021991		ISG20	0.0231201		LYVE1	0.0337159		IGFBP7	0.0255488
ANXA1	0.0212165		IL7R	0.0154335		MFAP5	0.0174555		MGP	0.0177897		S100A9	0.0213886		MT2A	0.0280828		TPM1	0.0253152
ENSBTAG00000009656	0.0179772		CCL4	0.0141276		CCDC80	0.0169878		COL1A2	0.0166403		RPL27A	0.0199846		CCL21	0.0238111		ENSBTAG00000048782	0.0114506
CD3E	0.0163955		CCL5	0.0137911		CD52	0.0162437		SERPINF1	0.0164973		S100A12	0.0184012		AKAP12	0.0231801		MGP	0.00943371
ENSBTAG00000037605	0.0159931		CD247	0.0127469		OGN	0.0146448		C1S	0.015232		RNASE6	0.0177148		CLDN5	0.0161259		C1R	0.00674244
CD247	0.0155383		ENSBTAG00000038080	0.0104928		NID1	0.0140274		C1R	0.0136556		RUBCNL	0.0169449		CLEC3B	0.013745		DES	0.0065841
NKG2A	0.014438		CD79B	0.00995431		MGP	0.0139789		IGFBP6	0.0129199		C5AR1	0.0168915		EGFL7	0.0128713		CD52	0.00646369
AIF1	0.0118903		DTNBP1	0.00963073		C1R	0.013178		CLU	0.012277		SRGN	0.0155863		S100A10	0.00690343		LUM	0.00607194
CCL5	0.0103608		TNFRSF13C	0.00931518		C1S	0.0127388		NID1	0.011838		EEF1A1	0.0153942		CD52	0.0066236		EPAS1	0.00606268
CSF1R	0.0100467		MS4A1	0.00798336		IGFBP6	0.0120525		GSN	0.0111224		SDS	0.0150427		CLU	0.00500276		DCN	0.00600327
CAV1	0.00982838		ENSBTAG00000011019	0.00746689		CLU	0.0116173		LUM	0.0102261		S100A8	0.0136175		GADD45A	0.00481261		EGFL7	0.00589524
CCL4	0.00970455		ENSBTAG00000051183	0.00566314		COL1A2	0.0114986		OGN	0.00990572		ANXA1	0.0128599		ID1	0.00480441		CCL21	0.00580522
LIPA	0.00963575		AIF1	0.00529112		PDGFRA	0.0103404		LYVE1	0.00988126		TCN1	0.012125		CCL14	0.00480055		FBLN2	0.00562502
CD52	0.0091573		SH2D1A	0.00500282		LUM	0.00960929		COL3A1	0.00955515		CXCL8	0.0119111		SPARCL1	0.00476754		UBD	0.00557434
NKG7	0.00907253		CCL21	0.00476368		GSN	0.00875269		CCL14	0.00817783		SAMSN1	0.010719		UBD	0.00460928		NID1	0.00555874
ENSBTAG00000055197	0.00866571		ENSBTAG00000013919	0.0046563		LYVE1	0.00854275		CST3	0.00744781		CSF3R	0.0106296		COL1A1	0.00430604		SPARCL1	0.00547651
Myofiber	SHAP_Value		Natural Killer cell	SHAP_Value		Neutrophil	SHAP_Value		Non-VEndoC	SHAP_Value		SC	SHAP_Value		VEndoC	SHAP_Value		Mo/Ma	SHAP_Value
ACTA1	0.0566008		ITGAL	0.0389027		GRO1	0.0575344		CAV1	0.0258545		SPARCL1	0.0278087		VWF	0.0683937		AIF1	0.0581515
CKM	0.0511881		GIMAP7.2	0.0222562		TNNI2	0.0327474		PLVAP	0.0223882		PDLIM4	0.013743		PLVAP	0.0460866		CFD	0.0300174
MYOZ1	0.0481255		CCL5	0.0220966		MB	0.0321809		ID1	0.0192044		MT2A	0.0132397		EMCN	0.0324779		LYZ	0.0288333
MYL1	0.0380846		ENSBTAG00000051845	0.0213204		S100A12	0.0309949		CCL14	0.0142581		C1QTNF3	0.0124744		TFPI2	0.0243687		TYROBP	0.020227
GAPDH	0.0354234		CD4	0.0210815		TNNC2	0.0271195		PTN	0.0127466		SCARA5	0.0105896		PECAM1	0.023106		PTPRC	0.0152273
MB	0.03495		CD52	0.0177694		MYLPF	0.0240773		CLEC3B	0.0121124		ITIH5	0.0105583		ID1	0.0224072		FCER1G	0.0137011
ENO3	0.0337754		CCL4	0.017731		ACTA1	0.0240736		SPTBN1	0.0111113		GSN	0.00998568		LMCD1	0.0185228		ENSBTAG00000037605	0.0131763
TPM2	0.0312128		ENSBTAG00000054649	0.0167773		GAPDH	0.0188285		PDLIM4	0.010975		LYVE1	0.00923729		CCL14	0.0128788		NCF4	0.0125906
ALDOA	0.0263218		NKG7	0.0135421		S100A8	0.0185677		RPLP0	0.0108538		MGP	0.0086877		CAVIN2	0.0121194		RIDA	0.0115158
PPP1R1A	0.0233744		GIMAP4	0.012938		CKM	0.0179186		MT2A	0.00985702		PLAC8B	0.00832841		EGFL7	0.0100426		ENSBTAG00000048980	0.0087775
CA3	0.0184288		ENSBTAG00000037510	0.0109639		SERPINF1	0.0175228		EGFL7	0.00976478		MFGE8	0.00792658		UBD	0.00856135		RUBCNL	0.00872009
SLC25A4	0.0173937		TNFRSF13C	0.00947688		LYZ	0.0171857		MMRN1	0.0084624		LDB3	0.00754082		C2CD4B	0.00850726		BOLA-DRA	0.0083448
COX6A2	0.0161296		CD79B	0.00933013		IGFBP6	0.0167608		CD52	0.00839108		AKAP12	0.00734978		ENSBTAG00000009656	0.00843577		MAP3K8	0.00810717
DES	0.0155757		LIPA	0.00918328		TPM2	0.0167011		EPAS1	0.00819686		UBD	0.00722428		EPAS1	0.00792412		TSPO	0.00731262
MYLPF	0.0131498		UBD	0.00778528		CST3	0.0166792		LYVE1	0.00805709		TPM2	0.00716207		CD52	0.00729046		HCK	0.00670969
COX8B	0.0114138		ENSBTAG00000050510	0.0074135		MFAP5	0.0161256		EHD2	0.00775078		NID1	0.00659931		MT2A	0.00655026		CSF1R	0.00658924
PGAM2	0.0109342		PDIA4	0.00679315		ENSBTAG00000048980	0.0160107		PLAC8B	0.00742363		CD52	0.00655474		EDNRA	0.00627099		CLEC12A	0.00645738
NDUFA4	0.0102879		CCL21	0.00662127		ENO3	0.0154986		FBLN2	0.00711583		MMRN1	0.0062454		AKAP12	0.00580726		PLAC8B	0.00620215
CRYAB	0.0101268		ENSBTAG00000027204	0.0063432		SLC25A4	0.015215		UBD	0.00684206		DCN	0.00600359		SPTBN1	0.00566432		ENSBTAG00000009656	0.00616793
ANKRD1	0.00850495		MS4A1	0.00613823		COL1A1	0.0148414		S100A2	0.00630101		FBLN2	0.00596702		ISG20	0.00538617		FERMT3	0.00592364

## Sheet: Table S3
Table S3.Cell types and their numbers in single cells of porcine skeletal muscle
Cell type	Fibroblast	T cell	B cell	MuC	SC	Non VEndoC	FAP	Myofiber
Number	655	666	989	1835	3184	3209	6372	30328

## Sheet: Table 4
Table S4.The genes with the highest weights under the metagenome of various cell types
MacroGenes Names	Cattle	Pig
Myofiber 1537	MYBPC1,MYBPC2	MYBPC1,MYOM3
Neutrophil 201	TNNT1,TNNI2,TNNT3,TNNI1	TNNT3,TNNI2
CD8 T cell 829	CD52,PNRC1,ABRACL	TCAP,SPMIP1
Neutrophil 921	IGFBP6,PLAC9,LY6E	C5orf47
Neutrophil 907	GRO1,CXCL2,CXCL3	CXCL2
Natural Killer cell 112	CCL5,CCL4	CCL5,CCL2,CCL14
B cell 17	BANK1,ARAP2,RIPOR2	RIPOR2
T cell 1157	DOCK7	DOCK10,DOCK11,DOCK18
CD3 T cell 1260	RPS15A	RPS4X,RPL26
FAP 245	FBLN1,FBN1	FBLN1,LTBP1
Fibroblast 983	RNF19A,PRICKLE1,PDE3B	PDE3A
Mo/Ma 518	LRRC25,TYROBP,ACKR1	IL10RA
Granulocyte 518
LEndoC 894	ECSCR,EMCN,PODXL,FXYD5	PDPN
Non VEndoC 78	TAP1	MGLL,MAP3K6,PIF1
Muc 1292	GUCY1B1,GUCY1A1	GUCY1A2,GUCY1B1
Muc 362	TRIP10,EPS8,BAIAP2	EPS8
VEndoC 166	JAM2,B2M	PECAM1,B2M
Unknown 254	USP53,ARHGAP21	PALM2AKAP2,DLC1

## Sheet: Table S5
Table S5.Top 20 Genes with the Highest Weight Under Various Cell Type Metagenomes
Myofiber			Neutrophil			CD8 T cell			Natural Killer cell		B cell			T cell			CD3 T cell			FAP			Fibroblast			Mo/Ma			Granulocy			LEndoC			Non VEndoC			Muc			VEndoC			Unknown
gene	weight		gene	weight		gene	weight		gene	weight	gene	weight		gene	weight		gene	weight		gene	weight		gene	weight		gene	weight		gene	weight		gene	weight		gene	weight		gene	weight		gene	weight		gene	weight
cattle_MYBPC1	1.7674		cattle_TNNT1	2.01804		pig_TCAP	1.82513		pig_CCL5	1.62028	cattle_BANK1	0.837885		cattle_DOCK7	1.38516		pig_TCAP	1.82513		cattle_FBLN1	1.03029		cattle_RNF19A	0.999836		pig_IL10RA	1.00288		pig_IL10RA	1.00288		pig_PDPN	2.1319		pig_MGLL	1.62493		cattle_GUCY1B1	1.52444		pig_PECAM1	0.981376		pig_PALM2AKAP2	1.21743
pig_MYBPC1	1.2325		cattle_TNNI2	1.86227		cattle_CD52	1.22808		cattle_CCL5	1.56184	cattle_ARAP2	0.626761		pig_DOCK10	1.27921		cattle_CD52	1.22808		cattle_FBN1	0.94404		cattle_PRICKLE1	0.818407		cattle_LRRC25	0.894531		cattle_LRRC25	0.894531		pig_MGLL	1.62493		cattle_TAP1	0.938812		cattle_GUCY1A1	1.42531		cattle_JAM2	0.977833		pig_DLC1	1.11344
pig_MYOM3	1.21314		pig_TCAP	1.82513		cattle_PNRC1	1.1319		cattle_CCL4	1.55364	pig_RIPOR2	0.532928		pig_DOCK11	1.17817		cattle_PNRC1	1.1319		pig_FBN1	0.943812		cattle_PDE3B	0.639737		cattle_TYROBP	0.746462		cattle_TYROBP	0.746462		cattle_ECSCR	1.27838		pig_MAP3K6	0.809725		pig_GUCY1A2	1.34422		cattle_B2M	0.969816		cattle_USP53	1.11044
cattle_MYBPC2	1.05742		cattle_TNNT3	1.73644		pig_SPMIP1	1.06225		pig_CCL2	1.37034	cattle_RIPOR2	0.525837		pig_DOCK8	1.12985		pig_SPMIP1	1.06225		pig_LTBP1	0.670217		pig_PDE3A	0.622187		cattle_ACKR1	0.725111		cattle_ACKR1	0.725111		cattle_EMCN	1.23266		pig_PIF1	0.809634		pig_EPS8	1.22026		pig_B2M	0.953694		cattle_ARHGAP21	1.10697
pig_MYBPH	0.755917		pig_CCL5	1.62028		cattle_ABRACL	1.02084		pig_CCL14	1.00744	cattle_CYTIP	0.487269		pig_DOCK2	0.87601		cattle_ABRACL	1.02084		cattle_EFEMP1	0.660412		pig_PDE3B	0.621896		cattle_CD83	0.707367		cattle_CD83	0.707367		cattle_PODXL	1.13221		pig_HSPA12B	0.809088		cattle_TRIP10	0.984443		cattle_F11R	0.838854		cattle_CEP170	0.880508
pig_MYOM1	0.669585		cattle_CCL5	1.56184		cattle_ADIRF	0.937438		cattle_CCL14	0.944132	cattle_IPCEF1	0.458568		cattle_DOCK8	0.850843		cattle_ADIRF	0.937438		pig_FBLN5	0.639044		pig_RNF19A	0.554254		pig_TIGIT	0.678417		pig_TIGIT	0.678417		cattle_FXYD5	1.08376		pig_PNKD	0.793181		cattle_EPS8	0.93811		cattle_VCAM1	0.790972		pig_COBLL1	0.717842
pig_MYBPHL	0.659292		cattle_CCL4	1.55364		cattle_NUPR1	0.934208		pig_CXCL10	0.923928	cattle_SAMSN1	0.451307		cattle_BANK1	0.837885		cattle_NUPR1	0.934208		pig_EFEMP1	0.624702		pig_PRICKLE2	0.536185		cattle_TNFRSF13C	0.675158		cattle_TNFRSF13C	0.675158		cattle_TAP1	0.938812		pig_DND1	0.78993		pig_GUCY1B1	0.89405		pig_JAM3	0.767727		pig_NHSL1	0.695248
pig_SPEGNB	0.63172		pig_CXCL2	1.52095		cattle_RGCC	0.894583		pig_CXCL2	0.885224	cattle_PIK3AP1	0.443693		cattle_DOCK11	0.821807		cattle_RGCC	0.894583		pig_FBN2	0.611532		cattle_STIM2	0.529617		cattle_VSIR	0.674979		cattle_VSIR	0.674979		cattle_CD34	0.923705		pig_RHBDL3	0.784199		cattle_BAIAP2	0.74002		cattle_JAM3	0.73176		pig_FAM171A1	0.688744
cattle_FLNB	0.617795		cattle_IGFBP6	1.47854		cattle_CTNNBIP1	0.880554		cattle_CCL19	0.743325	pig_FGD4	0.420524		cattle_DOCK6	0.642147		cattle_CTNNBIP1	0.880554		pig_FBLN1	0.592245		cattle_PDE3A	0.523206		pig_FCRLA	0.664736		pig_FCRLA	0.664736		pig_MAP3K6	0.809725		cattle_PKN3	0.778586		pig_ADCY3	0.728711		cattle_PECAM1	0.711493		cattle_SVIL	0.648735
cattle_MYBPH	0.529261		pig_CCL2	1.37034		cattle_BCL2L11	0.792942		cattle_XCL1	0.662469	cattle_TAGAP	0.39863		pig_DOCK6	0.627628		cattle_BCL2L11	0.792942		pig_THBS1	0.577564		pig_USP6NL	0.515821		pig_SIT1	0.662025		pig_SIT1	0.662025		pig_PIF1	0.809634		cattle_FADS3	0.778468		pig_ICA1	0.683656		cattle_KDR	0.638524		pig_NHS	0.61506
pig_MYBPC2	0.476202		cattle_PLAC9	1.28168		cattle_PKIG	0.648857		cattle_CCL2	0.625502	pig_TIAM1	0.389601		cattle_ARAP2	0.626761		pig_RPS4X	0.656307		cattle_LTBP3	0.577393		pig_PRICKLE1	0.512805		pig_PVRIG	0.655979		pig_PVRIG	0.655979		pig_HSPA12B	0.809088		pig_AFG2B	0.775025		cattle_FER	0.680091		pig_JAM2	0.577556		pig_SEMA6A	0.597317
cattle_MYBPHL	0.445627		pig_TNNT3	1.22945		cattle_RFLNA	0.605484		cattle_CCL26	0.625154	pig_PIK3AP1	0.384535		pig_DOCK7	0.591386		cattle_PKIG	0.648857		cattle_FBLN7	0.571633		cattle_PPP2R3A	0.51138		cattle_C7H19orf38	0.642435		cattle_C7H19orf38	0.642435		pig_PNKD	0.793181		pig_IQANK1	0.76831		cattle_ADCY3	0.678644		pig_F11R	0.574058		cattle_PPARGC1A	0.597304
cattle_MYOM2	0.308281		cattle_CD52	1.22808		cattle_FAM229A	0.601561		pig_CCL8	0.601946	cattle_CARD11	0.380904		cattle_DOCK1	0.576393		pig_RPL26	0.644317		cattle_FBLN5	0.568231		cattle_USP6NL	0.497102		pig_TNFRSF1B	0.636085		pig_TNFRSF1B	0.636085		pig_DND1	0.78993		pig_MCAT	0.761452		pig_PACSIN2	0.670209		pig_ALCAM	0.526186		pig_SYNPO2	0.595754
cattle_FLNC	0.303816		cattle_PNRC1	1.1319		cattle_DEPP1	0.540503		cattle_CXCL3	0.598845	cattle_SLA	0.371519		pig_RIPOR2	0.532928		cattle_RFLNA	0.605484		cattle_FBN2	0.525811		cattle_SLC39A10	0.481905		pig_LRRC25	0.634429		pig_LRRC25	0.634429		pig_RHBDL3	0.784199		cattle_PPM1F	0.759487		cattle_GAS7	0.668574		pig_GPA33	0.519685		pig_NAV3	0.589309
pig_MYOM2	0.289254		cattle_GRO1	1.12775		cattle_LY6E	0.507234		pig_CCL3L1	0.583826	cattle_FAM13B	0.371257		cattle_RIPOR2	0.525837		cattle_FAM229A	0.601561		cattle_FBN3	0.479205		pig_MAP3K13	0.474734		pig_IL4R	0.623695		pig_IL4R	0.623695		cattle_PKN3	0.778586		pig_TRIM56	0.755405		pig_NOSTRIN	0.665146		cattle_ALCAM	0.50171		pig_GLCCI1	0.536682
cattle_MYOM1	0.251655		cattle_TNNI1	1.12671		cattle_RARRES2	0.507149		pig_CCL19	0.571522	pig_BANK1	0.369611		cattle_DOCK9	0.516782		cattle_DEPP1	0.540503		cattle_EFEMP2	0.479084		cattle_SIRT1	0.473259		cattle_CD19	0.539312		cattle_CD19	0.539312		cattle_FADS3	0.778468		pig_F8	0.740354		pig_ADCY5	0.632932		cattle_VSIG2	0.470332		pig_NYAP2	0.503558
pig_FLNC	0.215215		cattle_LY6E	1.08534		cattle_RFLNB	0.478384		pig_CCL22	0.568211	cattle_ARHGAP29	0.354156		pig_DOCK5	0.511942		cattle_LY6E	0.507234		pig_FBN3	0.456112		cattle_RNF157	0.439737		cattle_TAPBP	0.52622		cattle_TAPBP	0.52622		pig_AFG2B	0.775025		cattle_PLD2	0.717868		cattle_ADCY8	0.607739		pig_VCAM1	0.463193		pig_HIVEP1	0.500136
pig_FLNB	0.214162		pig_SPMIP1	1.06225		pig_MRPL52	0.47158		pig_CCL4	0.56148	pig_DNMBP	0.353644		cattle_CYTIP	0.487269		cattle_RARRES2	0.507149		cattle_NPNT	0.451619		cattle_APC	0.434909		cattle_NFAM1	0.511955		cattle_NFAM1	0.511955		pig_IQANK1	0.76831		cattle_MGLL	0.711433		pig_ADCY8	0.600472		cattle_FLT1	0.442462		cattle_LMO7	0.498125
cattle_OBSL1	0.203971		pig_TNNI2	1.0567		pig_SPATA3	0.465407		pig_CCL26	0.553619	cattle_BIN2	0.351274		cattle_IPCEF1	0.458568		cattle_RPS15A	0.50696		pig_LRP1B	0.45152		cattle_PRICKLE2	0.4091		cattle_MEFV	0.51179		cattle_MEFV	0.51179		pig_MCAT	0.761452		cattle_HSPA12B	0.680648		cattle_NOSTRIN	0.578893		pig_HMCN1	0.396578		cattle_HIVEP2	0.497956
cattle_MYLK	0.179048		cattle_ABRACL	1.02084		pig_PMAIP1	0.459955		cattle_GRO1	0.544713	cattle_SYT7	0.34953		cattle_DOCK2	0.457013		cattle_RPS4X	0.484076		pig_FBLN7	0.424241		pig_RNF19B	0.404882		pig_CD83	0.472134		pig_CD83	0.472134		pig_CD34	0.644472		cattle_BCL3	0.677464		pig_ADCY10	0.565141		pig_VSIG1	0.372686		cattle_FRMD4B	0.493224
